# Supplementary material for: Comparative genomics of Klebsiella michiganensis BD177 and related members of Klebsiella sp. reveal the symbiotic relationship with Bactrocera dorsalis
Source: BMC Genet. 2020 Dec 18;21(Suppl 2):138. doi: 10.1186/s12863-020-00945-0 (PMC7747454; doi:10.1186/s12863-020-00945-0)
Supplement: Supplementary file 2 — Additional file 2 Table S1. Distance matrix of evolutionary divergence between 16 s rRNA gene sequences. This distance matrix was obtained by a bootstrap procedure (1000 replicates) and the Kimura 2-parameter model. [file 12863_2020_945_MOESM2_ESM.xlsx]

## Sheet: MatrixOutput
Pseudomonas_aeruginosa_JCM_5962_T
Klebsiella_aerogenes_KCTC2190_R	0.187059
Klebsiella_michiganensis_E718_R	0.189054	0.013047
Klebsiella_oxytoca_CAV1374_R	0.186881	0.012285	0.00645474
Klebsiella_pneumoniae_subsp_pneumoniae_HS11286_R	0.177307	0.0174814	0.0234948	0.0204643
Klebsiella_quasipneumoniae_ATCC700603_R	0.183643	0.0122774	0.0212194	0.0144833	0.00717233
Klebsiella_quasivariicola_KPN1705_R	0.179189	0.0144833	0.0234775	0.0196723	0.00428879	0.00644238
Klebsiella_variicola_DSM15968_R	0.178211	0.0167019	0.0242163	0.0174365	0.00429263	0.00572247	0.00213523
Klebsiella_aerogenes_KCTC2190_T	0.188235	0.00213828	0.015286	0.0115473	0.0152374	0.0115408	0.0137423	0.0159567
Klebsiella_michiganensis_W14_T	0.178388	0.0113949	0.00300188	0	0.0192056	0.0144936	0.0199589	0.017603	0.0113949
Klebsiella_oxytoca_JCM1665_T	0.187049	0.0123031	0.00213751	0.00357654	0.0227614	0.0182338	0.0227195	0.021211	0.0145341	0.000749064
Klebsiella_pneumoniae_subsp._rhinoscleromatis_ATCC_13884_T	0.181325	0.0130162	0.0219801	0.0152264	0.00644777	0.00213828	0.00428573	0.00356583	0.0122774	0.0152769	0.0189883
Klebsiella_pneumoniae_subsp._pneumoniae_DSM30104_T	0.177063	0.0189508	0.0234534	0.0211955	0.00213751	0.00644547	0.00428573	0.00357398	0.018199	0.0207699	0.0234948	0.00572247
Klebsiella_pneumoniae_subsp._ozaenae_ATCC11296_T	0.177781	0.0152795	0.0243299	0.0189967	0.00286328	0.0071878	0.00214209	0.00285996	0.0130468	0.0184558	0.0227949	0.00501561	0.00502592
Klebsiella_quasipneumoniae_subsp._similipneumoniae_07A044_T	0.180256	0.012285	0.0212338	0.014491	0.00572657	0.0028518	0.00500539	0.00428342	0.0115473	0.0145027	0.0182469	0.00071048	0.00644315	0.00429492
Klebsiella_quasipneumoniae_subsp._quasipneumoniae_01A030_T	0.177851	0.0130634	0.0220609	0.0152818	0.00286405	0.00357962	0.00286124	0.00214286	0.0115825	0.0153237	0.0190579	0.00142755	0.00430109	0.00143138	0.000713013
Klebsiella_quasivariicola_KPN1705_T	0.178211	0.018199	0.0226928	0.0211955	0.00285383	0.00789772	0.00356685	0.00357398	0.0174494	0.0207699	0.0234948	0.00572247	0.00142349	0.00430186	0.00644315	0.00430109
Klebsiella_variicola_subsp._tropica_SB5531_T	0.183643	0.0159929	0.0189508	0.0174687	0.00644777	0.005743	0.00716538	0.00572247	0.0152455	0.0168506	0.0197451	0.00357398	0.00500153	0.00791603	0.00428956	0.00502463	0.00356583
Klebsiella_variicola_subsp._variicola_DSM15968_T	0.178211	0.0167019	0.0242163	0.0174365	0.00429263	0.00572247	0.00213523	0	0.0159567	0.017603	0.021211	0.00356583	0.00357398	0.00285996	0.00428342	0.00214286	0.00357398	0.00572247
Citrobacter_koseri_LMG5519_T	0.193642	0.0359728	0.0273516	0.0312113	0.0305601	0.0312659	0.0305591	0.0328825	0.0343841	0.0288364	0.0296863	0.0320519	0.0305173	0.0314414	0.0320519	0.0313735	0.0297336	0.0304822	0.0328825
Citrobacter_freundii_DSM30039_T	0.19141	0.013047	0.0115651	0.012285	0.0234948	0.0212194	0.0234775	0.0257489	0.012305	0.012171	0.0137883	0.0219801	0.0234534	0.0243299	0.0212338	0.0220609	0.0226928	0.020461	0.0257489	0.0273199
Enterobacter_asburiae_JCM_6051_T	0.1786	0.0152684	0.0213143	0.0145428	0.0175608	0.0174875	0.0167556	0.0160279	0.0145225	0.0153344	0.0183182	0.0182388	0.0182884	0.0160879	0.0174964	0.0153346	0.0182884	0.0220285	0.0160279	0.0352991	0.0197895
Enterobacter_cancerogenus_ATCC33241_T	0.188143	0.0115554	0.0145235	0.00790367	0.0197192	0.012285	0.0174421	0.0167097	0.0108188	0.00832855	0.0115848	0.0130249	0.0189618	0.0182521	0.0137571	0.0145437	0.0189618	0.0167567	0.0167097	0.0335933	0.0145235	0.00791034
Enterobacter_cloacae_subsp._cloacae_ATCC13047_T	0.189416	0.0257977	0.0196942	0.0234647	0.0123031	0.0174494	0.015271	0.0174943	0.023492	0.02076	0.02197	0.0197048	0.0137571	0.0145799	0.0189618	0.0160513	0.0145002	0.018199	0.0174943	0.0251565	0.0212674	0.0190304	0.0181839
Enterobacter_cloacae_subsp._dissolvens_LMG2683_T	0.187395	0.0235266	0.018969	0.0227362	0.0130636	0.0152485	0.0115932	0.0137983	0.0227614	0.0207919	0.0212421	0.0159948	0.0115722	0.0138515	0.016734	0.0145742	0.0108344	0.0145043	0.0137983	0.0244012	0.0197596	0.0167911	0.0144936	0.00285587
Enterobacter_hormaechei_subsp._hormaechei_ATCC49162_T	0.189054	0.0205433	0.0130249	0.0182336	0.0296422	0.0258172	0.0281026	0.0304015	0.0213074	0.0160625	0.0152566	0.0265915	0.0280648	0.0305136	0.0273462	0.0282069	0.0272906	0.0250453	0.0304015	0.0235224	0.0159583	0.0182488	0.0130352	0.021186	0.0174675
Enterobacter_hormaechei_subsp._steigerwaltii_DSM16691_T	0.186969	0.019763	0.019763	0.0130352	0.0250285	0.0204743	0.0272753	0.0265344	0.0174943	0.0129597	0.0167846	0.0227596	0.0273075	0.0250839	0.0220127	0.0220765	0.0288606	0.0266138	0.0265344	0.0281166	0.0181939	0.0130445	0.00935834	0.0234534	0.0242519	0.00862157
Enterobacter_hormaechei_subsp._oharae_DSM_16687(T)	0.183825	0.0242756	0.0197048	0.0182205	0.0220289	0.0273075	0.0257977	0.0258384	0.0219801	0.0176289	0.0205041	0.0280829	0.0235259	0.0236148	0.027326	0.0243842	0.0219956	0.0257635	0.0258384	0.0258249	0.0181575	0.0123442	0.014491	0.0189508	0.0182255	0.00787786	0.00716028
Enterobacter_hormaechei_subsp._hoffmannii_EN114_T	0.189229	0.0212674	0.0212674	0.0145111	0.0296626	0.0220127	0.0272906	0.0265518	0.0205056	0.0152993	0.018278	0.0227779	0.0288815	0.0281662	0.0235259	0.0243652	0.0288815	0.0266378	0.0265518	0.0281166	0.0181824	0.0145225	0.0093664	0.0265045	0.0227362	0.0086301	0.00428343	0.0100697
Enterobacter_hormaechei_subsp._xiangfangensis_LMG27195_T	0.186881	0.0189887	0.0189887	0.012285	0.0273277	0.0197307	0.0249815	0.0242427	0.0182336	0.0129495	0.0160176	0.0204891	0.0265518	0.0258396	0.0212338	0.0220609	0.0265518	0.024315	0.0242427	0.0281166	0.0174328	0.012298	0.00717546	0.0257359	0.0219755	0.00572147	0.00284774	0.00715693	0.00285103
Providencia_rettgeri_DSM4542_T	0.191322	0.0655625	0.0655625	0.0689737	0.0730915	0.070476	0.0757136	0.0756081	0.068204	0.0702254	0.0673171	0.0731385	0.0729371	0.073316	0.0723018	0.0734274	0.0738247	0.0695941	0.0756081	0.0794253	0.0671064	0.0670783	0.0696948	0.0764529	0.0747842	0.0638153	0.0663853	0.0670575	0.0698598	0.0663322
Providencia_alcalifaciens_DSM_30120_T	0.185714	0.0696948	0.0696948	0.0722482	0.0764162	0.0720986	0.0773503	0.0772506	0.071467	0.0737429	0.071469	0.0747653	0.0745754	0.0766451	0.0756081	0.0767555	0.0754643	0.0712153	0.0772506	0.0767185	0.07038	0.0703752	0.0713103	0.0798035	0.0764308	0.0654073	0.0696435	0.0703348	0.071467	0.0679338	0.0115408
Morganella_morganii_subsp._morganii_ATCC25830_T	0.187049	0.0563511	0.059587	0.059497	0.0663349	0.0595411	0.0637651	0.06454	0.0554984	0.0585171	0.0587298	0.0621273	0.0671589	0.0630475	0.0629453	0.0631909	0.0680373	0.063865	0.06454	0.0655745	0.0629971	0.0561485	0.0553645	0.0670173	0.0645955	0.0546531	0.0553648	0.0611683	0.05626	0.0545613	0.040672	0.0422964
Morganella_morganii_subsp._sibonii_DSM14850_T	0.184748	0.0500765	0.0525306	0.0524599	0.0603112	0.0533658	0.0576818	0.0584886	0.0492092	0.0516138	0.0516667	0.0559972	0.0611541	0.0569436	0.0568385	0.0578673	0.0620484	0.0577656	0.0584886	0.0612345	0.057764	0.0533916	0.0482392	0.0601506	0.0585459	0.0517781	0.0507884	0.0585205	0.0534421	0.051695	0.04243	0.0425015	0.0112946
Kluyvera_ascorbata_ATCC33433_T	0.196175	0.01673	0.019746	0.0204743	0.0257435	0.0234534	0.0257246	0.0280091	0.0159815	0.0207952	0.0220289	0.0242163	0.0257069	0.0265828	0.0234647	0.0243055	0.024944	0.0226928	0.0280091	0.0359529	0.0122714	0.0281107	0.0227146	0.0265045	0.0249961	0.0257635	0.0280648	0.0280091	0.0280484	0.0272753	0.0644898	0.0644449	0.0680896	0.0611969
Escherichia_coli_ATCC11775_T	0.191711	0.0479779	0.0455157	0.0414961	0.0425536	0.0423727	0.0424269	0.0433076	0.0455157	0.0395571	0.0431478	0.0431872	0.0457811	0.0401957	0.0423989	0.0401965	0.0441296	0.0456456	0.0433076	0.0190944	0.0445954	0.0384897	0.0383022	0.0375993	0.037656	0.0342987	0.0296423	0.0304762	0.0327519	0.0311881	0.0847607	0.0863533	0.0740144	0.069835	0.0569447
Enterobacter_soli_ATCC_BAA2102_T	0.187059	0.0152351	0.0198234	0.0175096	0.0167312	0.0204241	0.016719	0.0189508	0.0130091	0.0176708	0.019055	0.0211781	0.0197048	0.0160281	0.0204309	0.017513	0.0189508	0.0226928	0.0189508	0.0360177	0.0182336	0.0115903	0.0197307	0.0220314	0.0212986	0.0258384	0.0235082	0.0205237	0.0265708	0.0242583	0.0662315	0.0695009	0.0619883	0.0594141	0.0204493	0.0447954
Enterobacter_mori_LMG25706_T	0.18914	0.0212866	0.019763	0.024315	0.0280691	0.0257635	0.0296016	0.0319092	0.0212866	0.0224357	0.0220476	0.0280829	0.0280206	0.0304919	0.027326	0.0281871	0.0287937	0.0265344	0.0319092	0.0328115	0.0235107	0.019748	0.0174807	0.0226928	0.0219664	0.0137856	0.0167652	0.018961	0.0197727	0.0182559	0.0672644	0.0697479	0.0554557	0.0491318	0.0304015	0.044701	0.0273681
BD177	0.19194	0.0189895	0.0079018	0.0108431	0.0273358	0.025047	0.0295991	0.0280751	0.0212649	0.00757928	0.00864562	0.0258178	0.0273019	0.0289522	0.0250638	0.0259134	0.0257625	0.0219861	0.0280751	0.0351533	0.0152413	0.025158	0.0190324	0.028062	0.0273303	0.019723	0.0228114	0.0219861	0.0243303	0.0220279	0.0662413	0.0704015	0.0663389	0.0576818	0.0219755	0.0439951	0.0227931	0.0273665

## Sheet: Caption
Table. Estimates of Evolutionary Divergence between Sequences
The number of base substitutions per site from between sequences are shown. Analyses were conducted using the Kimura 2-parameter model [1]. The rate variation among sites was modeled with a gamma distribution (shape parameter = 1). This analysis involved 39 nucleotide sequences. Codon positions included were 1st+2nd+3rd+Noncoding. All ambiguous positions were removed for each sequence pair (pairw…
1. Kimura M. (1980). A simple method for estimating evolutionary rate of base substitutions through comparative studies of nucleotide sequences. Journal of Molecular Evolution 16:111-120.
2. Kumar S., Stecher G., Li M., Knyaz C., and Tamura K. (2018). MEGA X: Molecular Evolutionary Genetics Analysis across computing platforms. Molecular Biology and Evolution 35:1547-1549.
Disclaimer: Although utmost care has been taken to ensure the correctness of the caption, the caption text is provided "as is" without any warranty of any kind. Authors advise the user to carefully check the caption prior to its use for any purpose and report any errors or problems to the authors immediately (www.megasoftware.net). In no event shall the authors and their employers be liable for a…
