# Supplementary material for: Comparative genomics of Klebsiella michiganensis BD177 and related members of Klebsiella sp. reveal the symbiotic relationship with Bactrocera dorsalis
Source: BMC Genet. 2020 Dec 18;21(Suppl 2):138. doi: 10.1186/s12863-020-00945-0 (PMC7747454; doi:10.1186/s12863-020-00945-0)
Supplement: Supplementary file 3 — Additional file 3 Table S2. RefSeq assembly accession numbers and strain name of the 128 Klebsiella sp. genomes from the NCBI database used in this study. [file 12863_2020_945_MOESM3_ESM.xlsx]

## Sheet: Sheet1
RefSeq assembly accession	Strain name
GCF_000019565.1_ASM1956v1_genomic	Klebsiella_variicola_strain_342
GCF_000025465.1_ASM2546v1_genomic	Klebsiella_variicola_At-22
GCF_000215745.1_ASM21574v1_genomic	Klebsiella_aerogenes_KCTC_2190
GCF_000240325.1_ASM24032v1_genomic	Klebsiella_michiganensis_KCTC_1686
GCF_000276705.2_ASM27670v2_genomic	Klebsiella_michiganensis_E718
GCF_000334515.1_ASM33451v1_genomic	Klebsiella_aerogenes_EA1509E
GCF_000632415.1_ASM63241v1_genomic	Klebsiella_michiganensis_HKOPL1
GCF_000714655.1_ASM71465v1_genomic	Klebsiella_oxytoca_KONIH1
GCF_000724525.1_ASM72452v1_genomic	Klebsiella_michiganensis_strain_M1
GCF_000812205.2_ASM81220v2_genomic	Klebsiella_variicola_strain_DX120E
GCF_000828055.2_ASM82805v2_genomic	Klebsiella_variicola_strain_DSM_15968
GCF_000963575.1_ASM96357v1_genomic	Klebsiella_michiganensis_strain_RC10
GCF_001021995.1_ASM102199v1_genomic	Klebsiella_aerogenes_strain_CAV1320
GCF_001022115.1_ASM102211v1_genomic	Klebsiella_oxytoca_strain_CAV1335
GCF_001022195.1_ASM102219v1_genomic	Klebsiella_oxytoca_strain_CAV1374
GCF_001022295.1_ASM102229v1_genomic	Klebsiella_oxytoca_strain_CAV1099
GCF_001278905.1_ASM127890v1_genomic	Klebsiella_quasipneumoniae_strain_HKUOPLA
GCF_001280925.1_ASM128092v1_genomic	Klebsiella_quasipneumoniae_strain_HKUOPLC
GCF_001548355.1_ASM154835v1_genomic	Klebsiella_oxytoca_JKo3
GCF_001559215.2_ASM155921v2_genomic	Klebsiella_aerogenes_strain_FDAARGOS_152
GCF_001571545.2_ASM157154v2_genomic	Klebsiella_aerogenes_strain_G7
GCF_001593585.2_ASM159358v2_genomic	Klebsiella_aerogenes_strain_FDAARGOS_139
GCF_001596075.2_ASM159607v2_genomic	Klebsiella_quasipneumoniae_strain_ATCC_700603
GCF_001870185.1_ASM187018v1_genomic	Klebsiella_oxytoca_strain_CAV1015
GCF_001969305.1_ASM196930v1_genomic	Klebsiella_variicola_strain_LMG_23571
GCF_001970835.1_ASM197083v1_genomic	Klebsiella_oxytoca_strain_CAV1752
GCF_001989495.1_ASM198949v1_genomic	Klebsiella_variicola_strain_GJ1
GCF_001989515.1_ASM198951v1_genomic	Klebsiella_variicola_strain_GJ2
GCF_001989535.1_ASM198953v1_genomic	Klebsiella_variicola_strain_GJ3
GCF_002072655.1_ASM207265v1_genomic	Klebsiella_oxytoca_strain_AR_0147
GCF_002156765.1_ASM215676v1_genomic	Klebsiella_variicola_strain_KPN1481
GCF_002164805.3_ASM216480v3_genomic	Klebsiella_variicola_strain_WCHKP19
GCF_002187935.3_ASM218793v3_genomic	Klebsiella_quasipneumoniae_subsp._similipneumoniae_strain_G747
GCF_002216835.1_ASM221683v1_genomic	Klebsiella_michiganensis_strain_K516
GCF_002239895.2_ASM223989v2_genomic	Klebsiella_quasipneumoniae_strain_G4584
GCF_002240295.1_ASM224029v1_genomic	Klebsiella_quasipneumoniae_strain_HKUOPA4
GCF_002240315.1_ASM224031v1_genomic	Klebsiella_quasipneumoniae_strain_HKUOPJ4
GCF_002240335.1_ASM224033v1_genomic	Klebsiella_quasipneumoniae_strain_HKUOPL4
GCF_002290285.1_ASM229028v1_genomic	Klebsiella_michiganensis_strain_K518
GCF_002591115.1_ASM259111v1_genomic	Klebsiella_aerogenes_strain_FDAARGOS_363
GCF_002796405.1_ASM279640v1_genomic	Klebsiella_aerogenes_strain_AR_0018
GCF_002796425.1_ASM279642v1_genomic	Klebsiella_aerogenes_strain_AR_0007
GCF_002796525.1_ASM279652v1_genomic	Klebsiella_aerogenes_strain_AR_0009
GCF_002852915.4_ASM285291v4_genomic	Klebsiella_variicola_strain_WCHKV030666
GCF_002906395.1_ASM290639v1_genomic	Klebsiella_oxytoca_strain_KONIH4
GCF_002906415.1_ASM290641v1_genomic	Klebsiella_oxytoca_strain_KONIH2
GCF_002906435.1_ASM290643v1_genomic	Klebsiella_oxytoca_strain_KONIH5
GCF_002947505.1_ASM294750v1_genomic	Klebsiella_oxytoca_strain_AR_0028
GCF_002948835.2_ASM294883v2_genomic	Klebsiella_aerogenes_strain_AR_0062
GCF_002953295.1_ASM295329v1_genomic	Klebsiella_quasipneumoniae_strain_FDAARGOS_93
GCF_002984395.1_ASM298439v1_genomic	Klebsiella_oxytoca_strain_FDAARGOS_335
GCF_003020825.1_ASM302082v1_genomic	Klebsiella_quasipneumoniae_strain_KPC142
GCF_003071285.1_ASM307128v1_genomic	Klebsiella_aerogenes_strain_AR_0161
GCF_003073975.1_ASM307397v1_genomic	Klebsiella_oxytoca_strain_AR380
GCF_003074075.1_ASM307407v1_genomic	Klebsiella_michiganensis_strain_AR375
GCF_003146635.1_ASM314663v1_genomic	Klebsiella_quasipneumoniae_strain_CAV2018
GCF_003146655.1_ASM314665v1_genomic	Klebsiella_quasipneumoniae_strain_CAV2013
GCF_003146685.1_ASM314668v1_genomic	Klebsiella_quasipneumoniae_strain_CAV1947
GCF_003181175.1_ASM318117v1_genomic	Klebsiella_quasipneumoniae_subsp._similipneumoniae_strain_ATCC_700603
GCF_003285165.1_ASM328516v1_genomic	Klebsiella_quasipneumoniae_subsp._quasipneumoniae_strain_A708
GCF_003290425.1_ASM329042v1_genomic	Klebsiella_variicola_strain_E57-7
GCF_003429625.1_ASM342962v1_genomic	Klebsiella_variicola_strain_X39
GCF_003443835.1_ASM344383v1_genomic	Klebsiella_quasipneumoniae_strain_L22
GCF_003546885.1_ASM354688v1_genomic	Klebsiella_aerogenes_strain_FDAARGOS_327
GCF_003812185.1_ASM381218v1_genomic	Klebsiella_aerogenes_strain_FDAARGOS_513
GCF_003812925.1_ASM381292v1_genomic	Klebsiella_oxytoca_strain_FDAARGOS_500
GCF_003990375.1_ASM399037v1_genomic	Klebsiella_quasipneumoniae_strain_D120-1
GCF_004014895.1_ASM401489v1_genomic	Klebsiella_variicola_strain_15WZ-82
GCF_004102625.1_ASM410262v1_genomic	Klebsiella_michiganensis_strain_M82255
GCF_006874725.1_ASM687472v1_genomic	Klebsiella_aerogenes_strain_LU2
GCF_007106885.1_ASM710688v1_genomic	Klebsiella_michiganensis_strain_KNU07
GCF_007632255.1_ASM763225v1_genomic	Klebsiella_aerogenes_strain_Ka37751
GCF_008632435.1_ASM863243v1_genomic	Klebsiella_quasipneumoniae_subsp._quasipneumoniae_strain_M17277
GCF_008693465.1_ASM869346v1_genomic	Klebsiella_variicola_strain_FDAARGOS_627
GCF_008693565.1_ASM869356v1_genomic	Klebsiella_michiganensis_strain_FDAARGOS_647
GCF_008693885.1_ASM869388v1_genomic	Klebsiella_aerogenes_strain_FDAARGOS_641
GCF_008727695.1_ASM872769v1_genomic	Klebsiella_aerogenes_strain_KA_P10_L5_03.19
GCF_008807175.1_ASM880717v1_genomic	Klebsiella_quasipneumoniae_strain_A708
GCF_008931605.1_ASM893160v1_genomic	Klebsiella_michiganensis_strain_C52
GCF_008931665.1_ASM893166v1_genomic	Klebsiella_aerogenes_strain_C9
GCF_009002435.1_ASM900243v1_genomic	Klebsiella_quasipneumoniae_SNI47
GCF_009387795.1_ASM938779v1_genomic	Klebsiella_quasipneumoniae_strain_TH114
GCF_009497715.1_ASM949771v1_genomic	Klebsiella_variicola_strain_13450
GCF_009498255.1_ASM949825v1_genomic	Klebsiella_quasipneumoniae_strain_KP18-31
GCF_009648975.1_ASM964897v1_genomic	Klebsiella_variicola_strain_LEMB11
GCF_009707385.1_ASM970738v1_genomic	Klebsiella_oxytoca_strain_P620
GCF_009732795.1_ASM973279v1_genomic	Klebsiella_aerogenes_strain_Y6
GCF_009732815.1_ASM973281v1_genomic	Klebsiella_aerogenes_strain_Y3
GCF_009732835.1_ASM973283v1_genomic	Klebsiella_aerogenes_strain_Y1
GCF_900187335.1_SGM81.1_genomic	Klebsiella_quasipneumoniae_isolate_SGM81
GCF_900478285.1_36005_G01_genomic	Klebsiella_oxytoca_strain_NCTC11355
GCF_900622585.1_AJ055_genomic	Klebsiella_variicola_strain_AJ055
GCF_900622595.1_AJ292_genomic	Klebsiella_variicola_strain_AJ292
GCF_900622615.1_04153260899A_genomic	Klebsiella_variicola_strain_04153260899A
GCF_900622625.1_03-311-0071_genomic	Klebsiella_variicola_strain_03-311-0071
GCF_900635105.1_36109_D01_genomic	Klebsiella_oxytoca_strain_NCTC11356
GCF_900636095.1_38828_B01_genomic	Klebsiella_aerogenes_strain_NCTC9652
GCF_900636315.1_40363_G01_genomic	Klebsiella_aerogenes_strain_NCTC9644
GCF_900636985.1_45889_C01_genomic	Klebsiella_oxytoca_strain_NCTC13727
GCF_900637945.1_53421_E01_genomic	Klebsiella_aerogenes_strain_NCTC9735
GCF_901542455.1_40345_E01_genomic	Klebsiella_oxytoca_strain_NCTC9146
GCF_902164615.1_25426_7_114_genomic	Klebsiella_aerogenes_strain_4928STDY7071344
GCF_902164635.1_25426_7_81_genomic	Klebsiella_oxytoca_strain_4928STDY7071292
GCF_902164675.1_25426_7_101_genomic	Klebsiella_oxytoca_strain_4928STDY7071328
GCF_902166415.1_25964_2_54_genomic	Klebsiella_oxytoca_strain_4928STDY7071186
GCF_902166425.1_25964_2_42_genomic	Klebsiella_oxytoca_strain_4928STDY7071171
GCF_902166545.1_25964_2_55_genomic	Klebsiella_oxytoca_strain_4928STDY7071187
GCF_902166735.1_25964_2_277_genomic	Klebsiella_oxytoca_strain_4928STDY7387763
GCF_000009885.1_ASM988v1_genomic	Klebsiella_pneumoniae_subsp._pneumoniae_NTUH-K2044
GCF_000220485.1_ASM22048v1_genomic	Klebsiella_pneumoniae_KCTC_2242
GCF_003584585.1_ASM358458v1_genomic	Klebsiella_pneumoniae_GSU10-3
GCF_001708245.1_ASM170824v1_genomic	Klebsiella_pneumoniae_strain_ED2
GCF_002269255.1_ASM226925v1_genomic	Klebsiella_quasivariicola_strain_KPN1705
GCF_000751755.1_KQQSB11_PRJEB6037_genomic	Klebsiella_quasipneumoniae_subsp._quasipneumoniae_strain_01A030
GCF_000294365.1_ASM29436v1_genomic	Klebsiella_pneumoniae_subsp._pneumoniae_1084
GCF_900452185.1_31769_G01_genomic	Klebsiella_pneumoniae_subsp._pneumoniae_strain_NCTC9494
GCF_000742135.1_ASM74213v1_genomic	Klebsiella_pneumoniae_strain_ATCC_13883
GCF_002925905.1_ASM292590v1_genomic	Klebsiella_michiganensis_strain_DSM_25444
GCF_001598695.1_ASM159869v1_genomic	Klebsiella_oxytoca_NBRC_105695
GCF_000163455.1_ASM16345v1_genomic	Klebsiella_pneumoniae_subsp._rhinoscleromatis_ATCC_13884
GCF_900461485.1_31136_D01_genomic	Klebsiella_pneumoniae_subsp._ozaenae_strain_NCTC5050
GCF_001708225.1_ASM170822v1_genomic	Klebsiella_pneumoniae_strain_ED23
GCF_000240185.1_ASM24018v2_genomic	Klebsiella_pneumoniae_subsp._pneumoniae_HS11286
GCF_000474015.1_ASM47401v1_genomic	Klebsiella_pneumoniae_CG43
GCF_000016305.1_ASM1630v1_genomic	Klebsiella_pneumoniae_subsp._pneumoniae_MGH_78578
GCF_000512165.1_ASM51216v1_genomic	Klebsiella_pneumoniae_subsp._pneumoniae_Kp13
GCF_000613225.1_SB30_PRJEB5159_genomic	Klebsiella_quasipneumoniae_subsp._similipneumoniae_strain_07A044
GCF_000742755.1_ASM74275v1_genomic	Klebsiella_pneumoniae_subsp._pneumoniae_strain_ATCC_43816
