# Supplementary material for: Comparative genomics of Klebsiella michiganensis BD177 and related members of Klebsiella sp. reveal the symbiotic relationship with Bactrocera dorsalis
Source: BMC Genet. 2020 Dec 18;21(Suppl 2):138. doi: 10.1186/s12863-020-00945-0 (PMC7747454; doi:10.1186/s12863-020-00945-0)
Supplement: Supplementary file 4 — Additional file 4 Table S3. Overview of the various metrics employed to evaluate strain BD177 and 128 Klebsiella sp. genomes using QUAST and CheckM. [file 12863_2020_945_MOESM4_ESM.xlsx]

## Sheet: Sheet1
Assembly	GC(%)	Total_length(Mbp)	Undetermined_bases_per_100kbp(bp)	N75(Kb)	group	Completeness
BD177	55.04	6.78885	0	6150.42	K_michiganensis	＞90%
Klebsiella_aerogenes_EA1509E	54.91	5.58181	0	5419.61	K_aerogenes	＞90%
Klebsiella_aerogenes_KCTC_2190	54.85	5.28035	0.02	5280.35	K_aerogenes	＞90%
Klebsiella_aerogenes_strain_4928STDY7071344	55.23	5.72656	13687.8	5726.56	K_aerogenes	＞90%
Klebsiella_aerogenes_strain_AR_0007	55.12	5.11862	0	5118.62	K_aerogenes	＞90%
Klebsiella_aerogenes_strain_AR_0009	54.97	5.32304	0	5323.04	K_aerogenes	＞90%
Klebsiella_aerogenes_strain_AR_0018	55.16	5.08731	0	5087.31	K_aerogenes	＞90%
Klebsiella_aerogenes_strain_AR_0062	54.87	5.38591	0	5264	K_aerogenes	＞90%
Klebsiella_aerogenes_strain_AR_0161	54.62	5.53747	0	5086.05	K_aerogenes	＞90%
Klebsiella_aerogenes_strain_C9	54.84	5.39066	0	5034.7	K_aerogenes	＞90%
Klebsiella_aerogenes_strain_CAV1320	55	5.12499	0	5124.99	K_aerogenes	＞90%
Klebsiella_aerogenes_strain_FDAARGOS_139	55.05	5.2978	0	5215.79	K_aerogenes	＞90%
Klebsiella_aerogenes_strain_FDAARGOS_152	55	5.31714	0	5317.14	K_aerogenes	＞90%
Klebsiella_aerogenes_strain_FDAARGOS_327	54.95	5.38794	0	5387.94	K_aerogenes	＞90%
Klebsiella_aerogenes_strain_FDAARGOS_363	55.06	5.24545	0	5245.45	K_aerogenes	＞90%
Klebsiella_aerogenes_strain_FDAARGOS_513	55.07	5.25902	0	5259.02	K_aerogenes	＞90%
Klebsiella_aerogenes_strain_FDAARGOS_641	54.85	5.28633	0	5286.33	K_aerogenes	＞90%
Klebsiella_aerogenes_strain_G7	54.86	5.62643	0	5452.37	K_aerogenes	＞90%
Klebsiella_aerogenes_strain_Ka37751	54.91	5.24927	0	5183.42	K_aerogenes	＞90%
Klebsiella_aerogenes_strain_KA_P10_L5_03.19	54.65	5.39376	0	5059.88	K_aerogenes	＞90%
Klebsiella_aerogenes_strain_LU2	55	5.06265	0	5062.65	K_aerogenes	＞90%
Klebsiella_aerogenes_strain_NCTC9644	57.02	5.758	0	5457.3	K_aerogenes	＞90%
Klebsiella_aerogenes_strain_NCTC9652	57.16	5.57604	0	5172.6	K_aerogenes	＞90%
Klebsiella_aerogenes_strain_NCTC9735	55	5.19049	0	5190.49	K_aerogenes	＞90%
Klebsiella_aerogenes_strain_Y1	54.81	5.29506	0	5295.06	K_aerogenes	＞90%
Klebsiella_aerogenes_strain_Y3	54.89	5.27216	0	5272.16	K_aerogenes	＞90%
Klebsiella_aerogenes_strain_Y6	54.92	5.26622	0	5266.22	K_aerogenes	＞90%
Klebsiella_michiganensis_E718	55.54	6.56168	0	6097.03	K_michiganensis	＞90%
Klebsiella_michiganensis_HKOPL1	55.92	5.91441	0	5914.41	K_michiganensis	＞90%
Klebsiella_michiganensis_KCTC_1686	56.05	5.97411	0.02	5974.11	K_michiganensis	＞90%
Klebsiella_michiganensis_strain_AR375	55.61	6.52448	0	5935.07	K_michiganensis	＞90%
Klebsiella_michiganensis_strain_C52	55.85	6.3041	0	5876.66	K_michiganensis	＞90%
Klebsiella_michiganensis_strain_DSM_25444	55.97	5.96381	0	192.118	K_michiganensis	＞90%
Klebsiella_michiganensis_strain_FDAARGOS_647	55.57	6.60513	0	6114.38	K_michiganensis	＞90%
Klebsiella_michiganensis_strain_K516	55.83	6.37259	0	6139.57	K_michiganensis	＞90%
Klebsiella_michiganensis_strain_K518	55.83	6.37242	0	6139	K_michiganensis	＞90%
Klebsiella_michiganensis_strain_KNU07	55.77	6.2709	0	6067.13	K_michiganensis	＞90%
Klebsiella_michiganensis_strain_M1	55.88	6.30787	0.29	5865.09	K_michiganensis	＞90%
Klebsiella_michiganensis_strain_M82255	55.51	6.58868	0	5914.59	K_michiganensis	＞90%
Klebsiella_michiganensis_strain_RC10	54.89	5.10763	0	5107.63	K_michiganensis	0.8846
Klebsiella_oxytoca_JKo3	55.45	6.33948	0	5944.66	K_oxytoca	＞90%
Klebsiella_oxytoca_KONIH1	55.65	6.6849	0	6152.19	K_oxytoca	＞90%
Klebsiella_oxytoca_NBRC_105695	55.14	5.48568	0	211.991	K_oxytoca	＞90%
Klebsiella_oxytoca_strain_4928STDY7071171	55.93	6.48433	8203.58	6484.33	K_oxytoca	＞90%
Klebsiella_oxytoca_strain_4928STDY7071186	55.68	6.0147	1366.24	6014.7	K_oxytoca	＞90%
Klebsiella_oxytoca_strain_4928STDY7071187	55.8	7.06457	16153.8	7064.57	K_oxytoca	＞90%
Klebsiella_oxytoca_strain_4928STDY7071292	55.88	6.01736	3227.71	6017.35	K_oxytoca	＞90%
Klebsiella_oxytoca_strain_4928STDY7071328	56.4	6.09912	12283.5	6099.12	K_oxytoca	＞90%
Klebsiella_oxytoca_strain_4928STDY7387763	56.12	6.63407	17454.8	6634.07	K_oxytoca	＞90%
Klebsiella_oxytoca_strain_AR_0028	55.84	6.24514	0	5883.41	K_oxytoca	＞90%
Klebsiella_oxytoca_strain_AR_0147	55.55	6.46133	0	6350.62	K_oxytoca	＞90%
Klebsiella_oxytoca_strain_AR380	54.8	6.00375	0	5925.4	K_oxytoca	＞90%
Klebsiella_oxytoca_strain_CAV1015	54.75	6.57075	0	6155.92	K_oxytoca	＞90%
Klebsiella_oxytoca_strain_CAV1099	54.71	6.62513	0	6217.73	K_oxytoca	＞90%
Klebsiella_oxytoca_strain_CAV1335	54.72	6.66771	0	6229.56	K_oxytoca	＞90%
Klebsiella_oxytoca_strain_CAV1374	55.3	7.10567	0	6257.47	K_oxytoca	＞90%
Klebsiella_oxytoca_strain_CAV1752	55.9	6.38064	0	5992.01	K_oxytoca	＞90%
Klebsiella_oxytoca_strain_FDAARGOS_335	55.08	6.04982	0	5853.94	K_oxytoca	＞90%
Klebsiella_oxytoca_strain_FDAARGOS_500	55.13	5.86457	0	5864.57	K_oxytoca	＞90%
Klebsiella_oxytoca_strain_KONIH2	55.21	7.12452	0	6190.36	K_oxytoca	＞90%
Klebsiella_oxytoca_strain_KONIH4	55.31	6.93845	0	6252.64	K_oxytoca	＞90%
Klebsiella_oxytoca_strain_KONIH5	55.6	6.51821	0	6179.18	K_oxytoca	＞90%
Klebsiella_oxytoca_strain_NCTC11355	55.16	5.85998	0	5859.98	K_oxytoca	＞90%
Klebsiella_oxytoca_strain_NCTC11356	55.16	5.85689	0	5856.89	K_oxytoca	＞90%
Klebsiella_oxytoca_strain_NCTC13727	55.14	5.85796	0	5857.96	K_oxytoca	＞90%
Klebsiella_oxytoca_strain_NCTC9146	55.9	5.76731	0	5767.31	K_oxytoca	＞90%
Klebsiella_oxytoca_strain_P620	54.11	5.39476	0	5394.76	K_oxytoca	＞90%
Klebsiella_pneumoniae_CG43	57.63	5.16686	0	5166.86	K_pneumoniae	＞90%
Klebsiella_pneumoniae_GSU10_3	57.1	5.83882	0	5478.62	K_pneumoniae	＞90%
Klebsiella_pneumoniae_KCTC_2242	57.28	5.46242	0.13	5259.57	K_pneumoniae	＞90%
Klebsiella_pneumoniae_strain_ATCC_13883	57	5.48703	19.94	5284.26	K_pneumoniae	＞90%
Klebsiella_pneumoniae_strain_ED23	57.29	5.5874	0	5374.63	K_pneumoniae	＞90%
Klebsiella_pneumoniae_strain_ED2	57.42	5.41296	0	5412.96	K_pneumoniae	＞90%
Klebsiella_pneumoniae_subsp._ozaenae_strain_NCTC5050	57.04	5.30971	0	1492.22	K_pneumoniae	0.8865
Klebsiella_pneumoniae_subsp._pneumoniae_1084	57.41	5.38671	0	5386.7	K_pneumoniae	＞90%
Klebsiella_pneumoniae_subsp._pneumoniae_HS11286	57.12	5.67391	0.02	5333.94	K_pneumoniae	＞90%
Klebsiella_pneumoniae_subsp._pneumoniae_Kp13	56.79	5.68357	0	5307	K_pneumoniae	＞90%
Klebsiella_pneumoniae_subsp._pneumoniae_MGH_78578	57.15	5.68716	0	5315.12	K_pneumoniae	＞90%
Klebsiella_pneumoniae_subsp._pneumoniae_NTUH_K2044	57.37	5.47267	0	5248.52	K_pneumoniae	＞90%
Klebsiella_pneumoniae_subsp._pneumoniae_strain_ATCC_43816	57.37	5.37483	0	5374.83	K_pneumoniae	＞90%
Klebsiella_pneumoniae_subsp._pneumoniae_strain_NCTC9494	57.35	5.49776	0	5283.89	K_pneumoniae	＞90%
Klebsiella_pneumoniae_subsp._rhinoscleromatis_ATCC_13884	57.22	5.30556	3119.65	417.234	K_pneumoniae	＞90%
Klebsiella_quasipneumoniae_isolate_SGM81	58.05	5.18636	18.82	5186.36	K_quasipneumoniae	＞90%
Klebsiella_quasipneumoniae_SNI47	57.2	6.01061	0	5468.15	K_quasipneumoniae	＞90%
Klebsiella_quasipneumoniae_strain_A708	57.23	6.03305	0	5542.54	K_quasipneumoniae	＞90%
Klebsiella_quasipneumoniae_strain_ATCC_700603	57.74	5.51303	0	5284.72	K_quasipneumoniae	＞90%
Klebsiella_quasipneumoniae_strain_CAV1947	57.26	6.12007	0	5418.31	K_quasipneumoniae	＞90%
Klebsiella_quasipneumoniae_strain_CAV2013	57.32	6.0801	0	5416.27	K_quasipneumoniae	＞90%
Klebsiella_quasipneumoniae_strain_CAV2018	57.21	6.14363	0	5417.03	K_quasipneumoniae	＞90%
Klebsiella_quasipneumoniae_strain_D120_1	57.26	5.54683	0	5085.79	K_quasipneumoniae	＞90%
Klebsiella_quasipneumoniae_strain_FDAARGOS_93	57.74	5.51303	0	5284.72	K_quasipneumoniae	＞90%
Klebsiella_quasipneumoniae_strain_G4584	57.08	5.93567	0	5446.06	K_quasipneumoniae	＞90%
Klebsiella_quasipneumoniae_strain_HKUOPA4	58.04	5.08979	0	5089.79	K_quasipneumoniae	＞90%
Klebsiella_quasipneumoniae_strain_HKUOPJ4	58.04	5.08863	0	5088.63	K_quasipneumoniae	＞90%
Klebsiella_quasipneumoniae_strain_HKUOPL4	58.04	5.08795	0	5087.94	K_quasipneumoniae	＞90%
Klebsiella_quasipneumoniae_strain_HKUOPLA	58.04	5.09005	1.36	5090.05	K_quasipneumoniae	＞90%
Klebsiella_quasipneumoniae_strain_HKUOPLC	58.04	5.08887	0.31	5088.87	K_quasipneumoniae	＞90%
Klebsiella_quasipneumoniae_strain_KP18_31	58.18	5.1574	0	5157.4	K_quasipneumoniae	＞90%
Klebsiella_quasipneumoniae_strain_KPC142	57.6	5.4077	0	5218	K_quasipneumoniae	＞90%
Klebsiella_quasipneumoniae_strain_L22	57.2	5.63103	0	5133.31	K_quasipneumoniae	＞90%
Klebsiella_quasipneumoniae_strain_TH114	57.8	5.24275	0	5109.52	K_quasipneumoniae	＞90%
Klebsiella_quasipneumoniae_subsp._quasipneumoniae_strain_01A030	57.96	5.04223	0	104.965	K_quasipneumoniae	＞90%
Klebsiella_quasipneumoniae_subsp._quasipneumoniae_strain_A708	57.89	5.54254	0	5542.54	K_quasipneumoniae	＞90%
Klebsiella_quasipneumoniae_subsp._quasipneumoniae_strain_M17277	57.39	5.63861	0	5161.27	K_quasipneumoniae	＞90%
Klebsiella_quasipneumoniae_subsp._similipneumoniae_strain_07A044	58.2	4.73252	0	115.073	K_quasipneumoniae	＞90%
Klebsiella_quasipneumoniae_subsp._similipneumoniae_strain_ATCC_700603	57.73	5.5149	0	5285.79	K_quasipneumoniae	＞90%
Klebsiella_quasipneumoniae_subsp._similipneumoniae_strain_G747	57.21	5.84936	0	5395.46	K_quasipneumoniae	＞90%
Klebsiella_quasivariicola_strain_KPN1705	56.66	5.94671	0	5540.19	K_quasipneumoniae	＞90%
Klebsiella_variicola_At_22	57.58	5.4585	0	5458.51	K_variicola	＞90%
Klebsiella_variicola_strain_03_311_0071	57.64	5.42524	0	5425.24	K_variicola	＞90%
Klebsiella_variicola_strain_04153260899A	57.54	5.36894	0	5368.94	K_variicola	＞90%
Klebsiella_variicola_strain_13450	57.43	5.51171	0	5511.7	K_variicola	＞90%
Klebsiella_variicola_strain_15WZ_82	56.58	6.0168	0	5549.03	K_variicola	＞90%
Klebsiella_variicola_strain_342	56.87	5.92026	0	5641.24	K_variicola	＞90%
Klebsiella_variicola_strain_AJ055	57.24	5.66901	0	5503.3	K_variicola	＞90%
Klebsiella_variicola_strain_AJ292	57.62	5.44513	0	5445.13	K_variicola	＞90%
Klebsiella_variicola_strain_DSM_15968	57.56	5.5212	0	5521.2	K_variicola	＞90%
Klebsiella_variicola_strain_DX120E	57.1	5.71843	0	5501.01	K_variicola	＞90%
Klebsiella_variicola_strain_E57_7	57.41	5.43958	0	5439.58	K_variicola	＞90%
Klebsiella_variicola_strain_FDAARGOS_627	56.78	5.95222	0	5455.73	K_variicola	＞90%
Klebsiella_variicola_strain_GJ1	57.08	5.86047	0	5600.72	K_variicola	＞90%
Klebsiella_variicola_strain_GJ2	57.05	5.92703	0	5600.72	K_variicola	＞90%
Klebsiella_variicola_strain_GJ3	57.04	5.93307	0	5599.93	K_variicola	＞90%
Klebsiella_variicola_strain_KPN1481	56.73	6.063	0	5554.15	K_variicola	＞90%
Klebsiella_variicola_strain_LEMB11	57.53	5.53665	0	5536.65	K_variicola	＞90%
Klebsiella_variicola_strain_LMG_23571	57.2	5.76366	0	5600.4	K_variicola	＞90%
Klebsiella_variicola_strain_WCHKP19	56.92	6.14769	0	5508.22	K_variicola	＞90%
Klebsiella_variicola_strain_WCHKV030666	57.1	5.78951	0	5553.35	K_variicola	＞90%
Klebsiella_variicola_strain_X39	56.78	6.09083	0	5641.44	K_variicola	＞90%
