# Supplementary material for: Comparative genomics of Klebsiella michiganensis BD177 and related members of Klebsiella sp. reveal the symbiotic relationship with Bactrocera dorsalis
Source: BMC Genet. 2020 Dec 18;21(Suppl 2):138. doi: 10.1186/s12863-020-00945-0 (PMC7747454; doi:10.1186/s12863-020-00945-0)
Supplement: Supplementary file 6 — Additional file 6 Table S4. ANI values (%) for each pairwise genome comparison of 119 genomes passed strict quality control. [file 12863_2020_945_MOESM6_ESM.xlsx]

## Sheet: Sheet1
	K_pneumoniae_ED2	K_aerogenes_G7	K_variicola_13450	K_quasipneumoniae_KPC142	K_variicola_LMG_23571	K_pneumoniae_subsp._pneumoniae_1084	K_aerogenes_Ka37751	K_pneumoniae_subsp._pneumoniae_NCTC9494	K_quasipneumoniae_subsp._quasipneumoniae_A708	K_variicola_342	K_variicola_GJ2	K_quasipneumoniae_G4584	K_aerogenes_LU2	K_aerogenes_FDAARGOS_513	K_michiganensis_KCTC_1686	K_quasipneumoniae_subsp._similipneumoniae_07A044	K_pneumoniae_subsp._pneumoniae_HS11286	K_aerogenes_NCTC9644	K_quasipneumoniae_D120-1	K_aerogenes_FDAARGOS_363	K_oxytoca_NCTC9146	K_aerogenes_KA_P10_L5_03.19	K_quasipneumoniae_CAV2018	K_variicola_KPN1481	K_variicola_DSM_15968	K_aerogenes_KCTC_2190	K_variicola_E57-7	K_quasipneumoniae_L22	K_quasipneumoniae_subsp._quasipneumoniae_01A030	K_oxytoca_NBRC_105695	K_quasipneumoniae_ATCC_700603	K_michiganensis_C52	K_aerogenes_FDAARGOS_327	K_oxytoca_CAV1374	K_oxytoca_CAV1752	K_oxytoca_FDAARGOS_500	K_aerogenes_FDAARGOS_152	K_quasipneumoniae_A708	K_michiganensis_K516	K_michiganensis_E718	K_quasipneumoniae_HKUOPA4	K_aerogenes_CAV1320	K_aerogenes_AR_0018	K_aerogenes_AR_0007	K_quasipneumoniae_HKUOPLC	K_oxytoca_FDAARGOS_335	K_aerogenes_Y1	K_quasipneumoniae_HKUOPLA	K_quasipneumoniae_subsp._similipneumoniae_ATCC_700603
K_pneumoniae_ED2	1	0.878999	0.947522	0.940396	0.947778	0.999739	0.873744	0.998945	0.938997	0.947348	0.947804	0.940878	0.873234	0.879294	0.861177	0.940143	0.992439	0.999671	0.940555	0.878945	0.858751	0.873646	0.939686	0.947642	0.947716	0.873264	0.947227	0.940938	0.93898	0.855778	0.940498	0.858854	0.879124	0.859819	0.85923	0.85696	0.879169	0.938994	0.858833	0.859108	0.940773	0.873546	0.873134	0.873265	0.940675	0.857428	0.878684	0.940808	0.940464
K_aerogenes_G7	0.878999	1	0.875438	0.872203	0.875286	0.878673	0.987272	0.87391	0.871423	0.875593	0.876102	0.872526	0.988877	0.999145	0.856909	0.870893	0.878817	0.874416	0.871736	0.989706	0.857669	0.988379	0.87543	0.876077	0.875736	0.987837	0.87555	0.872813	0.870275	0.854384	0.872263	0.857991	0.999297	0.859218	0.857909	0.85585	0.999832	0.871853	0.857995	0.85844	0.87187	0.988479	0.988879	0.989415	0.871856	0.855649	0.988398	0.871808	0.872229
K_variicola_13450	0.947522	0.875438	1	0.936738	0.992436	0.94735	0.874945	0.946862	0.936637	0.990826	0.991774	0.936661	0.875312	0.875495	0.860107	0.936781	0.947377	0.94756	0.937086	0.87565	0.858186	0.875509	0.936755	0.991382	0.99371	0.875272	0.991849	0.936943	0.936286	0.855509	0.936927	0.859144	0.875509	0.859291	0.859374	0.856304	0.87547	0.936626	0.860174	0.860476	0.93701	0.875297	0.875395	0.875354	0.936866	0.856472	0.875385	0.937008	0.936933
K_quasipneumoniae_KPC142	0.940396	0.872203	0.936738	1	0.936812	0.940388	0.871959	0.940095	0.966589	0.93685	0.936688	0.991118	0.871962	0.872306	0.859156	0.991279	0.940111	0.940813	0.990013	0.872268	0.858713	0.872314	0.966829	0.936746	0.937182	0.872097	0.936448	0.99052	0.966933	0.856075	0.990871	0.861874	0.872111	0.861563	0.862165	0.856919	0.872381	0.966392	0.860274	0.860393	0.991149	0.872279	0.8722	0.872532	0.991158	0.860039	0.872363	0.991145	0.990871
K_variicola_LMG_23571	0.947778	0.875286	0.992436	0.936812	1	0.947542	0.875349	0.946955	0.936903	0.990952	0.99102	0.936399	0.875269	0.875514	0.861175	0.93681	0.946777	0.947635	0.936821	0.875413	0.858895	0.875371	0.937028	0.991464	0.991955	0.875669	0.992109	0.937192	0.936613	0.855624	0.936754	0.85995	0.875395	0.861147	0.860263	0.856522	0.875534	0.936754	0.860338	0.860355	0.937117	0.875687	0.875579	0.875206	0.937033	0.858061	0.875183	0.937111	0.936753
K_pneumoniae_subsp._pneumoniae_1084	0.999739	0.878673	0.94735	0.940388	0.947542	1	0.873494	0.998748	0.939068	0.947107	0.947612	0.94089	0.872919	0.87888	0.860847	0.940126	0.992407	0.999475	0.940611	0.878655	0.85848	0.87344	0.939603	0.947447	0.947427	0.87286	0.947023	0.940872	0.938899	0.855552	0.940395	0.858685	0.878706	0.859826	0.859282	0.85681	0.878817	0.939051	0.858728	0.859107	0.940705	0.873344	0.872989	0.873145	0.940624	0.857098	0.878393	0.940736	0.940399
K_aerogenes_Ka37751	0.873744	0.987272	0.874945	0.871959	0.875349	0.873494	1	0.873231	0.871337	0.875294	0.876159	0.872248	0.987381	0.987249	0.857875	0.870776	0.873859	0.87378	0.871525	0.987347	0.85816	0.986563	0.871044	0.875578	0.875212	0.985995	0.875373	0.872099	0.870153	0.854583	0.871646	0.857925	0.987276	0.858078	0.857944	0.855747	0.987411	0.871336	0.857291	0.857332	0.871849	0.987587	0.987376	0.987168	0.871996	0.855117	0.986582	0.871962	0.871793
K_pneumoniae_subsp._pneumoniae_NCTC9494	0.998945	0.87391	0.946862	0.940095	0.946955	0.998748	0.873231	1	0.938537	0.946556	0.947129	0.940653	0.872503	0.873977	0.860728	0.939594	0.991736	0.999093	0.940554	0.873502	0.858124	0.873416	0.939148	0.947005	0.946951	0.872998	0.946571	0.942468	0.938272	0.855431	0.939984	0.859574	0.873922	0.860998	0.859798	0.856846	0.87392	0.938431	0.858847	0.859134	0.940266	0.873223	0.872652	0.872742	0.940218	0.857887	0.873641	0.940314	0.939985
K_quasipneumoniae_subsp._quasipneumoniae_A708	0.938997	0.871423	0.936637	0.966589	0.936903	0.939068	0.871337	0.938537	1	0.93658	0.936511	0.966952	0.871241	0.871272	0.862691	0.967526	0.938939	0.939071	0.967076	0.871671	0.861962	0.871647	0.992118	0.936537	0.936625	0.871092	0.93651	0.967533	0.993547	0.858653	0.967473	0.861541	0.871395	0.863834	0.862138	0.860316	0.871326	1	0.862157	0.862541	0.967301	0.871733	0.871076	0.871364	0.967333	0.860397	0.871128	0.967327	0.967481
K_variicola_342	0.947348	0.875593	0.990826	0.93685	0.990952	0.947107	0.875294	0.946556	0.93658	1	0.990844	0.937034	0.875586	0.875253	0.860795	0.936707	0.946935	0.94732	0.937005	0.875206	0.859576	0.875311	0.936303	0.99062	0.990855	0.87541	0.99061	0.936923	0.936113	0.85639	0.936894	0.859395	0.875524	0.860062	0.860417	0.857159	0.875628	0.936424	0.859948	0.859893	0.937005	0.875706	0.874635	0.875496	0.936873	0.857257	0.875075	0.937004	0.9369
K_variicola_GJ2	0.947804	0.876102	0.991774	0.936688	0.99102	0.947612	0.876159	0.947129	0.936511	0.990844	1	0.937085	0.875694	0.87581	0.861695	0.937121	0.947345	0.94791	0.937073	0.875478	0.858943	0.875856	0.936929	0.991826	0.99182	0.875499	0.993392	0.937337	0.936396	0.856418	0.937391	0.860312	0.875658	0.862494	0.860124	0.857552	0.875659	0.936681	0.862012	0.862274	0.936882	0.876146	0.875523	0.875734	0.936754	0.858128	0.875457	0.936885	0.937397
K_quasipneumoniae_G4584	0.940878	0.872526	0.936661	0.991118	0.936399	0.94089	0.872248	0.940653	0.966952	0.937034	0.937085	1	0.872007	0.872059	0.859821	0.991988	0.941572	0.941343	0.9917	0.871843	0.859642	0.873116	0.96682	0.937247	0.936863	0.871819	0.936716	0.99132	0.967013	0.856702	0.992135	0.862753	0.871978	0.865181	0.863081	0.857563	0.872356	0.967005	0.863274	0.862051	0.993116	0.872138	0.871707	0.872047	0.993102	0.862579	0.872273	0.993097	0.992153
K_aerogenes_LU2	0.873234	0.988877	0.875312	0.871962	0.875269	0.872919	0.987381	0.872503	0.871241	0.875586	0.875694	0.872007	1	0.988947	0.85729	0.870797	0.873634	0.872663	0.87146	0.988985	0.857944	0.988603	0.871105	0.875423	0.875023	0.987583	0.875312	0.871779	0.870297	0.855836	0.871777	0.857664	0.988894	0.85771	0.857513	0.856504	0.988995	0.871174	0.857399	0.857297	0.871968	0.989107	0.989018	0.988937	0.871975	0.856226	0.987846	0.871845	0.871777
K_aerogenes_FDAARGOS_513	0.879294	0.999145	0.875495	0.872306	0.875514	0.87888	0.987249	0.873977	0.871272	0.875253	0.87581	0.872059	0.988947	1	0.85692	0.870978	0.875955	0.874234	0.871674	0.989798	0.857687	0.988613	0.871475	0.875979	0.875345	0.987792	0.875933	0.872743	0.87023	0.854403	0.871889	0.857624	0.998911	0.857396	0.857517	0.855679	0.999273	0.871222	0.857269	0.857164	0.871878	0.98877	0.98889	0.989286	0.872222	0.855656	0.988434	0.871821	0.871751
K_michiganensis_KCTC_1686	0.861177	0.856909	0.860107	0.859156	0.861175	0.860847	0.857875	0.860728	0.862691	0.860795	0.861695	0.859821	0.85729	0.85692	1	0.859087	0.859324	0.861075	0.859496	0.857175	0.939884	0.856899	0.863061	0.8608	0.860695	0.857644	0.86155	0.860874	0.861636	0.925967	0.859296	0.994193	0.856913	0.988606	0.994439	0.926632	0.856983	0.862888	0.994156	0.994145	0.859379	0.857032	0.856904	0.856863	0.859321	0.926422	0.858021	0.859268	0.859302
K_quasipneumoniae_subsp._similipneumoniae_07A044	0.940143	0.870893	0.936781	0.991279	0.93681	0.940126	0.870776	0.939594	0.967526	0.936707	0.937121	0.991988	0.870797	0.870978	0.859087	1	0.940231	0.940151	0.992149	0.871077	0.858106	0.870977	0.967579	0.936686	0.936987	0.870881	0.93666	0.992386	0.967762	0.85616	0.993568	0.859059	0.870931	0.859766	0.859171	0.856181	0.870906	0.967383	0.858888	0.85895	0.992506	0.871019	0.871041	0.871179	0.992506	0.858415	0.870913	0.992505	0.993571
K_pneumoniae_subsp._pneumoniae_HS11286	0.992439	0.878817	0.947377	0.940111	0.946777	0.992407	0.873859	0.991736	0.938939	0.946935	0.947345	0.941572	0.873634	0.875955	0.859324	0.940231	1	0.992257	0.940661	0.875683	0.858468	0.874334	0.939312	0.947256	0.947173	0.873566	0.946973	0.941068	0.938664	0.855934	0.940163	0.859612	0.875801	0.861481	0.860826	0.857292	0.875964	0.939501	0.860732	0.861237	0.940792	0.874198	0.87362	0.873729	0.940767	0.858638	0.875478	0.940821	0.940163
K_aerogenes_NCTC9644	0.999671	0.874416	0.94756	0.940813	0.947635	0.999475	0.87378	0.999093	0.939071	0.94732	0.94791	0.941343	0.872663	0.874234	0.861075	0.940151	0.992257	1	0.941234	0.873693	0.858804	0.873715	0.939848	0.947707	0.947619	0.87337	0.947207	0.943173	0.938874	0.855687	0.940524	0.860379	0.874333	0.861643	0.860464	0.857081	0.874263	0.939008	0.859231	0.859642	0.940735	0.873421	0.873282	0.873058	0.940671	0.858808	0.874186	0.9408	0.940524
K_quasipneumoniae_D120-1	0.940555	0.871736	0.937086	0.990013	0.936821	0.940611	0.871525	0.940554	0.967076	0.937005	0.937073	0.9917	0.87146	0.871674	0.859496	0.992149	0.940661	0.941234	1	0.871776	0.859305	0.872525	0.966939	0.938748	0.937209	0.871291	0.936731	0.991455	0.967238	0.855992	0.991778	0.861591	0.871608	0.862567	0.862006	0.856879	0.87193	0.965319	0.859979	0.860583	0.992854	0.871738	0.871802	0.871924	0.992847	0.860224	0.871765	0.992843	0.991812
K_aerogenes_FDAARGOS_363	0.878945	0.989706	0.87565	0.872268	0.875413	0.878655	0.987347	0.873502	0.871671	0.875206	0.875478	0.871843	0.988985	0.989798	0.857175	0.871077	0.875683	0.873693	0.871776	1	0.858042	0.988379	0.871916	0.875838	0.875443	0.987506	0.875617	0.872894	0.870595	0.854213	0.872119	0.857627	0.98974	0.857763	0.857656	0.855559	0.989771	0.871616	0.857094	0.857087	0.871692	0.988739	0.989466	0.98916	0.872018	0.855533	0.988143	0.871688	0.872119
K_oxytoca_NCTC9146	0.858751	0.857669	0.858186	0.858713	0.858895	0.85848	0.85816	0.858124	0.861962	0.859576	0.858943	0.859642	0.857944	0.857687	0.939884	0.858106	0.858468	0.858804	0.859305	0.858042	1	0.857705	0.8618	0.858489	0.85817	0.85839	0.85987	0.858891	0.859772	0.917506	0.858815	0.939862	0.857682	0.939656	0.939975	0.918326	0.857724	0.861977	0.939736	0.939553	0.858748	0.857595	0.858169	0.858382	0.858701	0.918313	0.858021	0.85874	0.858812
K_aerogenes_KA_P10_L5_03.19	0.873646	0.988379	0.875509	0.872314	0.875371	0.87344	0.986563	0.873416	0.871647	0.875311	0.875856	0.873116	0.988603	0.988613	0.856899	0.870977	0.874334	0.873715	0.872525	0.988379	0.857705	1	0.872732	0.876777	0.875618	0.987243	0.87548	0.872684	0.870792	0.854694	0.872492	0.858426	0.988467	0.859954	0.857689	0.855851	0.988502	0.873033	0.857983	0.858959	0.871442	0.989737	0.988553	0.988345	0.871577	0.856167	0.987451	0.871544	0.872491
K_quasipneumoniae_CAV2018	0.939686	0.87543	0.936755	0.966829	0.937028	0.939603	0.871044	0.939148	0.992118	0.936303	0.936929	0.96682	0.871105	0.871475	0.863061	0.967579	0.939312	0.939848	0.966939	0.871916	0.8618	0.872732	1	0.937176	0.937045	0.871814	0.936705	0.967319	0.992436	0.858633	0.967623	0.864761	0.871633	0.866856	0.864489	0.860279	0.871627	0.991684	0.864206	0.865213	0.967206	0.872119	0.871031	0.871497	0.967219	0.864106	0.871493	0.967203	0.967633
K_variicola_KPN1481	0.947642	0.876077	0.991382	0.936746	0.991464	0.947447	0.875578	0.947005	0.936537	0.99062	0.991826	0.937247	0.875423	0.875979	0.8608	0.936686	0.947256	0.947707	0.938748	0.875838	0.858489	0.876777	0.937176	1	0.99186	0.876	0.992748	0.937469	0.936486	0.856496	0.936737	0.860874	0.876012	0.862286	0.860703	0.857499	0.875766	0.935435	0.861157	0.861416	0.936876	0.875606	0.875716	0.875811	0.936857	0.858185	0.875971	0.936876	0.936737
K_variicola_DSM_15968	0.947716	0.875736	0.99371	0.937182	0.991955	0.947427	0.875212	0.946951	0.936625	0.990855	0.99182	0.936863	0.875023	0.875345	0.860695	0.936987	0.947173	0.947619	0.937209	0.875443	0.85817	0.875618	0.937045	0.99186	1	0.875401	0.991837	0.937195	0.936386	0.855271	0.937029	0.859315	0.875683	0.859491	0.859125	0.856584	0.875772	0.936616	0.85941	0.859474	0.937232	0.875349	0.875654	0.87508	0.93706	0.856525	0.875386	0.937193	0.937013
K_aerogenes_KCTC_2190	0.873264	0.987837	0.875272	0.872097	0.875669	0.87286	0.985995	0.872998	0.871092	0.87541	0.875499	0.871819	0.987583	0.987792	0.857644	0.870881	0.873566	0.87337	0.871291	0.987506	0.85839	0.987243	0.871814	0.876	0.875401	1	0.875282	0.871648	0.870415	0.854642	0.871612	0.857453	0.987796	0.857179	0.857335	0.855501	0.987894	0.871034	0.857206	0.857362	0.871695	0.987758	0.987758	0.98757	0.871806	0.855243	0.990507	0.871697	0.871683
K_variicola_E57-7	0.947227	0.87555	0.991849	0.936448	0.992109	0.947023	0.875373	0.946571	0.93651	0.99061	0.993392	0.936716	0.875312	0.875933	0.86155	0.93666	0.946973	0.947207	0.936731	0.875617	0.85987	0.87548	0.936705	0.992748	0.991837	0.875282	1	0.936809	0.936047	0.856335	0.936701	0.859527	0.875616	0.859932	0.859551	0.857419	0.876014	0.936494	0.859734	0.859736	0.936705	0.875331	0.875177	0.875604	0.936571	0.856822	0.875431	0.936703	0.936701
K_quasipneumoniae_L22	0.940938	0.872813	0.936943	0.99052	0.937192	0.940872	0.872099	0.942468	0.967533	0.936923	0.937337	0.99132	0.871779	0.872743	0.860874	0.992386	0.941068	0.943173	0.991455	0.872894	0.858891	0.872684	0.967319	0.937469	0.937195	0.871648	0.936809	1	0.967466	0.85638	0.992152	0.860993	0.872553	0.863619	0.861025	0.857446	0.872347	0.967451	0.860501	0.861015	0.992717	0.871885	0.871787	0.871947	0.992684	0.860603	0.872494	0.992716	0.992146
K_quasipneumoniae_subsp._quasipneumoniae_01A030	0.93898	0.870275	0.936286	0.966933	0.936613	0.938899	0.870153	0.938272	0.993547	0.936113	0.936396	0.967013	0.870297	0.87023	0.861636	0.967762	0.938664	0.938874	0.967238	0.870595	0.859772	0.870792	0.992436	0.936486	0.936386	0.870415	0.936047	0.967466	1	0.858444	0.967722	0.862141	0.870054	0.863447	0.862936	0.858749	0.870155	0.99318	0.86141	0.862182	0.967343	0.87073	0.870224	0.870426	0.967367	0.862074	0.870287	0.967362	0.967723
K_oxytoca_NBRC_105695	0.855778	0.854384	0.855509	0.856075	0.855624	0.855552	0.854583	0.855431	0.858653	0.85639	0.856418	0.856702	0.855836	0.854403	0.925967	0.85616	0.855934	0.855687	0.855992	0.854213	0.917506	0.854694	0.858633	0.856496	0.855271	0.854642	0.856335	0.85638	0.858444	1	0.856423	0.925662	0.854426	0.92626	0.925688	0.994942	0.854465	0.858788	0.925955	0.925921	0.856241	0.854327	0.854281	0.854336	0.85624	0.991693	0.854419	0.856276	0.856423
K_quasipneumoniae_ATCC_700603	0.940498	0.872263	0.936927	0.990871	0.936754	0.940395	0.871646	0.939984	0.967473	0.936894	0.937391	0.992135	0.871777	0.871889	0.859296	0.993568	0.940163	0.940524	0.991778	0.872119	0.858815	0.872492	0.967623	0.936737	0.937029	0.871612	0.936701	0.992152	0.967722	0.856423	1	0.86163	0.871918	0.864537	0.861687	0.857306	0.871921	0.967479	0.859969	0.860182	0.992442	0.872163	0.871793	0.872029	0.992442	0.860477	0.871936	0.992431	0.999999
K_michiganensis_C52	0.858854	0.857991	0.859144	0.861874	0.85995	0.858685	0.857925	0.859574	0.861541	0.859395	0.860312	0.862753	0.857664	0.857624	0.994193	0.859059	0.859612	0.860379	0.861591	0.857627	0.939862	0.858426	0.864761	0.860874	0.859315	0.857453	0.859527	0.860993	0.862141	0.925662	0.86163	1	0.857618	0.987755	0.997466	0.926274	0.857684	0.863531	0.992766	0.993914	0.859379	0.857521	0.857651	0.857151	0.859326	0.926047	0.857856	0.859549	0.861582
K_aerogenes_FDAARGOS_327	0.879124	0.999297	0.875509	0.872111	0.875395	0.878706	0.987276	0.873922	0.871395	0.875524	0.875658	0.871978	0.988894	0.998911	0.856913	0.870931	0.875801	0.874333	0.871608	0.98974	0.857682	0.988467	0.871633	0.876012	0.875683	0.987796	0.875616	0.872553	0.870054	0.854426	0.871918	0.857618	1	0.857395	0.857677	0.85573	0.999633	0.871359	0.856911	0.856884	0.87188	0.98861	0.988921	0.9894	0.871867	0.855672	0.988381	0.871818	0.871881
K_oxytoca_CAV1374	0.859819	0.859218	0.859291	0.861563	0.861147	0.859826	0.858078	0.860998	0.863834	0.860062	0.862494	0.865181	0.85771	0.857396	0.988606	0.859766	0.861481	0.861643	0.862567	0.857763	0.939656	0.859954	0.866856	0.862286	0.859491	0.857179	0.859932	0.863619	0.863447	0.92626	0.864537	0.987755	0.857395	1	0.987878	0.927252	0.857375	0.866775	0.987574	0.987921	0.859835	0.857998	0.857342	0.857229	0.859946	0.926975	0.858058	0.85992	0.864575
K_oxytoca_CAV1752	0.85923	0.857909	0.859374	0.862165	0.860263	0.859282	0.857944	0.859798	0.862138	0.860417	0.860124	0.863081	0.857513	0.857517	0.994439	0.859171	0.860826	0.860464	0.862006	0.857656	0.939975	0.857689	0.864489	0.860703	0.859125	0.857335	0.859551	0.861025	0.862936	0.925688	0.861687	0.997466	0.857677	0.987878	1	0.926383	0.857748	0.864479	0.993376	0.993895	0.859607	0.858082	0.857663	0.857255	0.859474	0.926247	0.858088	0.859652	0.861679
K_oxytoca_FDAARGOS_500	0.85696	0.85585	0.856304	0.856919	0.856522	0.85681	0.855747	0.856846	0.860316	0.857159	0.857552	0.857563	0.856504	0.855679	0.926632	0.856181	0.857292	0.857081	0.856879	0.855559	0.918326	0.855851	0.860279	0.857499	0.856584	0.855501	0.857419	0.857446	0.858749	0.994942	0.857306	0.926274	0.85573	0.927252	0.926383	1	0.855834	0.860446	0.926567	0.926534	0.856957	0.85515	0.85549	0.855894	0.856832	0.991333	0.85571	0.857118	0.857335
K_aerogenes_FDAARGOS_152	0.879169	0.999832	0.87547	0.872381	0.875534	0.878817	0.987411	0.87392	0.871326	0.875628	0.875659	0.872356	0.988995	0.999273	0.856983	0.870906	0.875964	0.874263	0.87193	0.989771	0.857724	0.988502	0.871627	0.875766	0.875772	0.987894	0.876014	0.872347	0.870155	0.854465	0.871921	0.857684	0.999633	0.857375	0.857748	0.855834	1	0.871289	0.857096	0.857068	0.871903	0.988569	0.989067	0.989107	0.871716	0.855893	0.988516	0.87184	0.871826
K_quasipneumoniae_A708	0.938994	0.871853	0.936626	0.966392	0.936754	0.939051	0.871336	0.938431	1	0.936424	0.936681	0.967005	0.871174	0.871222	0.862888	0.967383	0.939501	0.939008	0.965319	0.871616	0.861977	0.873033	0.991684	0.935435	0.936616	0.871034	0.936494	0.967451	0.99318	0.858788	0.967479	0.863531	0.871359	0.866775	0.864479	0.860446	0.871289	1	0.863395	0.8704	0.967301	0.871733	0.871071	0.871358	0.967333	0.862798	0.871179	0.967327	0.967474
K_michiganensis_K516	0.858833	0.857995	0.860174	0.860274	0.860338	0.858728	0.857291	0.858847	0.862157	0.859948	0.862012	0.863274	0.857399	0.857269	0.994156	0.858888	0.860732	0.859231	0.859979	0.857094	0.939736	0.857983	0.864206	0.861157	0.85941	0.857206	0.859734	0.860501	0.86141	0.925955	0.859969	0.992766	0.856911	0.987574	0.993376	0.926567	0.857096	0.863395	1	0.999786	0.859052	0.857274	0.857399	0.856819	0.85903	0.926121	0.857805	0.859154	0.860022
K_michiganensis_E718	0.859108	0.85844	0.860476	0.860393	0.860355	0.859107	0.857332	0.859134	0.862541	0.859893	0.862274	0.862051	0.857297	0.857164	0.994145	0.85895	0.861237	0.859642	0.860583	0.857087	0.939553	0.858959	0.865213	0.861416	0.859474	0.857362	0.859736	0.861015	0.862182	0.925921	0.860182	0.993914	0.856884	0.987921	0.993895	0.926534	0.857068	0.8704	0.999786	1	0.859256	0.857057	0.857367	0.856831	0.859231	0.926669	0.857847	0.859335	0.860051
K_quasipneumoniae_HKUOPA4	0.940773	0.87187	0.93701	0.991149	0.937117	0.940705	0.871849	0.940266	0.967301	0.937005	0.936882	0.993116	0.871968	0.871878	0.859379	0.992506	0.940792	0.940735	0.992854	0.871692	0.858748	0.871442	0.967206	0.936876	0.937232	0.871695	0.936705	0.992717	0.967343	0.856241	0.992442	0.859379	0.87188	0.859835	0.859607	0.856957	0.871903	0.967301	0.859052	0.859256	1	0.872244	0.871758	0.872392	0.999974	0.857445	0.872468	0.999972	0.992419
K_aerogenes_CAV1320	0.873546	0.988479	0.875297	0.872279	0.875687	0.873344	0.987587	0.873223	0.871733	0.875706	0.876146	0.872138	0.989107	0.98877	0.857032	0.871019	0.874198	0.873421	0.871738	0.988739	0.857595	0.989737	0.872119	0.875606	0.875349	0.987758	0.875331	0.871885	0.87073	0.854327	0.872163	0.857521	0.98861	0.857998	0.858082	0.85515	0.988569	0.871733	0.857274	0.857057	0.872244	1	0.988805	0.988712	0.872183	0.855147	0.987964	0.872399	0.872153
K_aerogenes_AR_0018	0.873134	0.988879	0.875395	0.8722	0.875579	0.872989	0.987376	0.872652	0.871076	0.874635	0.875523	0.871707	0.989018	0.98889	0.856904	0.871041	0.87362	0.873282	0.871802	0.989466	0.858169	0.988553	0.871031	0.875716	0.875654	0.987758	0.875177	0.871787	0.870224	0.854281	0.871793	0.857651	0.988921	0.857342	0.857663	0.85549	0.989067	0.871071	0.857399	0.857367	0.871758	0.988805	1	0.988838	0.871478	0.855442	0.98812	0.871698	0.871929
K_aerogenes_AR_0007	0.873265	0.989415	0.875354	0.872532	0.875206	0.873145	0.987168	0.872742	0.871364	0.875496	0.875734	0.872047	0.988937	0.989286	0.856863	0.871179	0.873729	0.873058	0.871924	0.98916	0.858382	0.988345	0.871497	0.875811	0.87508	0.98757	0.875604	0.871947	0.870426	0.854336	0.872029	0.857151	0.9894	0.857229	0.857255	0.855894	0.989107	0.871358	0.856819	0.856831	0.872392	0.988712	0.988838	1	0.87204	0.855171	0.987868	0.872316	0.871974
K_quasipneumoniae_HKUOPLC	0.940675	0.871856	0.936866	0.991158	0.937033	0.940624	0.871996	0.940218	0.967333	0.936873	0.936754	0.993102	0.871975	0.872222	0.859321	0.992506	0.940767	0.940671	0.992847	0.872018	0.858701	0.871577	0.967219	0.936857	0.93706	0.871806	0.936571	0.992684	0.967367	0.85624	0.992442	0.859326	0.871867	0.859946	0.859474	0.856832	0.871716	0.967333	0.85903	0.859231	0.999974	0.872183	0.871478	0.87204	1	0.857643	0.872266	0.999966	0.992393
K_oxytoca_FDAARGOS_335	0.857428	0.855649	0.856472	0.860039	0.858061	0.857098	0.855117	0.857887	0.860397	0.857257	0.858128	0.862579	0.856226	0.855656	0.926422	0.858415	0.858638	0.858808	0.860224	0.855533	0.918313	0.856167	0.864106	0.858185	0.856525	0.855243	0.856822	0.860603	0.862074	0.991693	0.860477	0.926047	0.855672	0.926975	0.926247	0.991333	0.855893	0.862798	0.926121	0.926669	0.857445	0.855147	0.855442	0.855171	0.857643	1	0.855967	0.857365	0.860227
K_aerogenes_Y1	0.878684	0.988398	0.875385	0.872363	0.875183	0.878393	0.986582	0.873641	0.871128	0.875075	0.875457	0.872273	0.987846	0.988434	0.858021	0.870913	0.875478	0.874186	0.871765	0.988143	0.858021	0.987451	0.871493	0.875971	0.875386	0.990507	0.875431	0.872494	0.870287	0.854419	0.871936	0.857856	0.988381	0.858058	0.858088	0.85571	0.988516	0.871179	0.857805	0.857847	0.872468	0.987964	0.98812	0.987868	0.872266	0.855967	1	0.872398	0.871843
K_quasipneumoniae_HKUOPLA	0.940808	0.871808	0.937008	0.991145	0.937111	0.940736	0.871962	0.940314	0.967327	0.937004	0.936885	0.993097	0.871845	0.871821	0.859268	0.992505	0.940821	0.9408	0.992843	0.871688	0.85874	0.871544	0.967203	0.936876	0.937193	0.871697	0.936703	0.992716	0.967362	0.856276	0.992431	0.859549	0.871818	0.85992	0.859652	0.857118	0.87184	0.967327	0.859154	0.859335	0.999972	0.872399	0.871698	0.872316	0.999966	0.857365	0.872398	1	0.992408
K_quasipneumoniae_subsp._similipneumoniae_ATCC_700603	0.940464	0.872229	0.936933	0.990871	0.936753	0.940399	0.871793	0.939985	0.967481	0.9369	0.937397	0.992153	0.871777	0.871751	0.859302	0.993571	0.940163	0.940524	0.991812	0.872119	0.858812	0.872491	0.967633	0.936737	0.937013	0.871683	0.936701	0.992146	0.967723	0.856423	0.999999	0.861582	0.871881	0.864575	0.861679	0.857335	0.871826	0.967474	0.860022	0.860051	0.992419	0.872153	0.871929	0.871974	0.992393	0.860227	0.871843	0.992408	1
K_quasivariicola_KPN1705	0.942293	0.873347	0.942783	0.932561	0.943011	0.94212	0.87243	0.941731	0.931783	0.942935	0.943144	0.933076	0.87357	0.873394	0.860198	0.93216	0.942324	0.942476	0.932552	0.873472	0.857793	0.873683	0.933267	0.943799	0.942873	0.873257	0.942376	0.933014	0.93208	0.855201	0.933671	0.861386	0.87348	0.864924	0.862355	0.85598	0.873575	0.932523	0.859362	0.860197	0.932055	0.873837	0.872923	0.87286	0.931976	0.861626	0.873702	0.93205	0.933741
K_variicola_WCHKV030666	0.947655	0.876762	0.991498	0.937143	0.991522	0.947414	0.875588	0.947768	0.936463	0.990543	0.992468	0.936723	0.875067	0.877091	0.860141	0.936593	0.947267	0.948466	0.937389	0.87691	0.858508	0.875514	0.936197	0.996	0.991728	0.876154	0.992729	0.938177	0.935714	0.855769	0.93633	0.859651	0.877018	0.859801	0.859875	0.856843	0.876894	0.936193	0.860056	0.860215	0.937008	0.875785	0.87567	0.875669	0.93686	0.857065	0.876604	0.937004	0.936315
K_aerogenes_AR_0009	0.879446	0.999813	0.875672	0.872083	0.875826	0.878925	0.987334	0.873869	0.871323	0.875734	0.875581	0.872289	0.988965	0.999252	0.856766	0.87077	0.875882	0.874213	0.871505	0.989775	0.85766	0.988484	0.871576	0.876218	0.876009	0.987868	0.875792	0.872498	0.870084	0.854408	0.871736	0.857355	0.999636	0.856972	0.857358	0.855766	0.999918	0.871317	0.85706	0.85703	0.872033	0.988623	0.989072	0.989372	0.871963	0.855668	0.988521	0.871972	0.871717
K_pneumoniae_CG43	0.992749	0.874234	0.947144	0.94024	0.947195	0.992627	0.873697	0.992011	0.938746	0.94714	0.94713	0.940884	0.873435	0.874411	0.858959	0.940312	0.993031	0.992583	0.940598	0.873675	0.858453	0.873825	0.93914	0.946946	0.947212	0.873132	0.946783	0.940351	0.938508	0.855938	0.940381	0.858738	0.874161	0.85923	0.858897	0.856941	0.87405	0.938757	0.859152	0.859312	0.940603	0.873702	0.872872	0.87384	0.940557	0.856952	0.873443	0.940628	0.940435
K_oxytoca_KONIH5	0.858708	0.857632	0.859635	0.861161	0.85947	0.858674	0.856918	0.859187	0.862284	0.859915	0.86003	0.863555	0.8573	0.857196	0.993554	0.859735	0.861053	0.861354	0.861722	0.857402	0.940208	0.857606	0.865719	0.860834	0.859343	0.857389	0.859977	0.863166	0.863424	0.925984	0.861666	0.99345	0.857231	0.987786	0.993285	0.926571	0.857349	0.863894	0.99242	0.993068	0.859446	0.857328	0.857208	0.856706	0.859399	0.926598	0.857742	0.859437	0.861679
K_aerogenes_NCTC9735	0.878426	0.988956	0.87511	0.872145	0.874946	0.878468	0.986766	0.873303	0.871431	0.874927	0.875325	0.871713	0.988449	0.989001	0.857935	0.870612	0.874991	0.873462	0.871398	0.988623	0.858174	0.988042	0.871118	0.875658	0.875157	0.987401	0.875084	0.872831	0.87039	0.854935	0.871682	0.857836	0.989086	0.857541	0.857981	0.856054	0.989087	0.871483	0.857859	0.857749	0.871871	0.988314	0.988793	0.988279	0.871881	0.85594	0.987858	0.872147	0.871628
K_aerogenes_AR_0062	0.879151	0.999202	0.875543	0.872144	0.875552	0.878581	0.98697	0.873647	0.871367	0.87554	0.875975	0.873426	0.988773	0.999153	0.856872	0.87093	0.87644	0.874192	0.871932	0.989898	0.857751	0.988475	0.871871	0.876051	0.875051	0.987653	0.875715	0.873887	0.870257	0.854436	0.872506	0.857695	0.998941	0.85802	0.857768	0.855415	0.999425	0.87156	0.858893	0.857734	0.872148	0.988669	0.988828	0.989153	0.872019	0.85575	0.988586	0.872086	0.872255
K_quasipneumoniae_KP18-31	0.940657	0.872332	0.936831	0.991087	0.936843	0.940654	0.871715	0.940117	0.967107	0.936741	0.936741	0.992605	0.871927	0.871866	0.858661	0.992621	0.940334	0.940638	0.993751	0.872202	0.858819	0.872123	0.966861	0.936874	0.936946	0.871807	0.936688	0.992326	0.967064	0.85566	0.992448	0.858816	0.872212	0.85973	0.85881	0.856915	0.87187	0.967115	0.858797	0.858886	0.992979	0.871969	0.872166	0.871848	0.992976	0.857178	0.872194	0.992969	0.992447
K_oxytoca_KONIH1	0.859463	0.863682	0.860204	0.861818	0.860985	0.859511	0.857268	0.85968	0.862135	0.860973	0.862395	0.864567	0.857148	0.857181	0.99381	0.86015	0.865104	0.860847	0.862529	0.857319	0.939852	0.85817	0.869678	0.862683	0.859971	0.857281	0.860187	0.863015	0.86259	0.925843	0.861685	0.99384	0.857199	0.987372	0.994791	0.926106	0.857149	0.866412	0.992497	0.993464	0.859524	0.857638	0.857353	0.85676	0.859395	0.926623	0.857777	0.859735	0.861734
K_pneumoniae_subsp._pneumoniae_NTUH-K2044	0.999494	0.875811	0.947577	0.940831	0.947704	0.999285	0.873626	0.999138	0.939059	0.947297	0.947725	0.941289	0.872864	0.875793	0.859393	0.940239	0.992413	0.999763	0.941196	0.875172	0.858836	0.873757	0.939661	0.947667	0.947555	0.872977	0.947166	0.943063	0.938636	0.855865	0.940734	0.859956	0.875623	0.860899	0.860026	0.857183	0.875732	0.938977	0.859889	0.860039	0.940844	0.873344	0.873243	0.873066	0.940742	0.858551	0.87542	0.940878	0.940749
K_variicola_GJ1	0.947803	0.876013	0.991774	0.936686	0.991019	0.947611	0.876158	0.947124	0.936511	0.99085	0.999985	0.937007	0.875647	0.875799	0.861658	0.937127	0.947241	0.947864	0.937097	0.875444	0.858908	0.875584	0.93685	0.991837	0.991764	0.875421	0.993389	0.937253	0.936343	0.856402	0.937288	0.860054	0.875617	0.862289	0.860102	0.857565	0.875617	0.936681	0.861538	0.861714	0.936899	0.876123	0.875492	0.875664	0.936745	0.8581	0.87546	0.936902	0.937278
K_variicola_AJ055	0.947531	0.875591	0.991686	0.937024	0.991686	0.947372	0.875383	0.946961	0.936405	0.990528	0.993677	0.937092	0.874909	0.87584	0.860728	0.936874	0.947285	0.947604	0.937183	0.875231	0.858851	0.875759	0.937021	0.992181	0.991405	0.875261	0.99318	0.937015	0.936516	0.856131	0.937108	0.86059	0.875631	0.861988	0.86102	0.856968	0.875943	0.936488	0.859315	0.859484	0.936865	0.8755	0.875153	0.875108	0.936821	0.860711	0.8753	0.936927	0.937089
K_michiganensis_M82255	0.859431	0.85739	0.859196	0.8624	0.861116	0.859338	0.857661	0.860083	0.862263	0.860456	0.863016	0.865974	0.857092	0.856991	0.993132	0.860376	0.862778	0.861024	0.862989	0.857014	0.940091	0.858209	0.87035	0.862469	0.859137	0.857134	0.859716	0.863386	0.863475	0.925929	0.864104	0.993604	0.857123	0.987957	0.99389	0.926373	0.857162	0.866184	0.992345	0.992807	0.859587	0.857094	0.857201	0.856567	0.859365	0.927459	0.857358	0.859574	0.864001
K_aerogenes_EA1509E	0.878885	0.999593	0.875138	0.872372	0.875517	0.878811	0.987068	0.874017	0.870974	0.875297	0.875519	0.872191	0.98874	0.998807	0.85677	0.870735	0.87864	0.874117	0.871323	0.989692	0.857884	0.988255	0.87551	0.875913	0.875274	0.987857	0.875213	0.872489	0.870275	0.854479	0.872123	0.858082	0.999319	0.858643	0.857842	0.855366	0.999537	0.871269	0.858337	0.858839	0.871636	0.988401	0.988811	0.989255	0.871701	0.855528	0.98845	0.871634	0.872168
K_aerogenes_Y6	0.878701	0.98838	0.875432	0.872395	0.875232	0.878409	0.986566	0.873645	0.871153	0.875124	0.875499	0.872323	0.987827	0.988415	0.858103	0.870951	0.875509	0.874203	0.871807	0.988124	0.858089	0.987434	0.871521	0.876014	0.875432	0.990489	0.875479	0.872534	0.870321	0.854422	0.871991	0.857915	0.988362	0.858114	0.858152	0.855714	0.988497	0.871213	0.857863	0.857905	0.872509	0.987946	0.988089	0.987849	0.872306	0.855957	0.999958	0.872508	0.871967
K_pneumoniae_ATCC_13883	0.992226	0.878792	0.946927	0.939819	0.946817	0.992125	0.873728	0.990973	0.938812	0.946653	0.946796	0.940544	0.873215	0.879311	0.860026	0.93991	0.992434	0.991627	0.940377	0.878471	0.858139	0.873727	0.939114	0.946679	0.947156	0.87319	0.946752	0.940586	0.938602	0.855861	0.939945	0.858522	0.878821	0.860304	0.859031	0.856544	0.879014	0.938815	0.858451	0.858453	0.94039	0.873666	0.87305	0.873585	0.940311	0.856924	0.878651	0.940351	0.939902
K_pneumoniae_GSU10-3	0.992403	0.880778	0.947661	0.940379	0.946721	0.992314	0.873602	0.991742	0.939159	0.947118	0.947628	0.942773	0.873387	0.875843	0.860769	0.940315	0.998692	0.99221	0.940923	0.875363	0.858463	0.875092	0.940516	0.94744	0.947264	0.873369	0.947074	0.941647	0.939236	0.855965	0.940376	0.860946	0.875625	0.862735	0.861511	0.857418	0.875762	0.940126	0.861052	0.861704	0.940751	0.87387	0.873672	0.873666	0.940728	0.85969	0.875302	0.940779	0.940393
K_oxytoca_NCTC13727	0.856907	0.855634	0.856487	0.856725	0.856558	0.856435	0.856056	0.856204	0.859221	0.857252	0.857389	0.857524	0.85698	0.855727	0.926203	0.856179	0.856916	0.856798	0.856784	0.8556	0.917825	0.855543	0.859409	0.857525	0.856201	0.855302	0.857072	0.857277	0.858451	0.999998	0.857158	0.925985	0.855586	0.926674	0.925988	0.994698	0.855811	0.859325	0.926297	0.926224	0.857056	0.855627	0.855238	0.855625	0.856921	0.991398	0.855387	0.857046	0.857171
K_variicola_04153260899A	0.946858	0.875677	0.991561	0.9365	0.991785	0.946622	0.875359	0.946159	0.936245	0.990805	0.991692	0.936705	0.875074	0.8755	0.859951	0.936673	0.946887	0.946839	0.936773	0.875371	0.858499	0.875087	0.936527	0.991641	0.99164	0.87527	0.991716	0.93658	0.935952	0.855515	0.936763	0.859026	0.875531	0.858762	0.859651	0.856498	0.875697	0.936234	0.859858	0.85994	0.936701	0.875215	0.875218	0.874844	0.936633	0.856518	0.875584	0.93676	0.936748
K_variicola_FDAARGOS_627	0.947423	0.875927	0.99113	0.936771	0.990639	0.947255	0.875449	0.946512	0.93649	0.991021	0.991066	0.937076	0.875098	0.875711	0.860544	0.936838	0.947029	0.947133	0.937321	0.875184	0.858489	0.883335	0.936872	0.990812	0.991073	0.875384	0.991309	0.937108	0.936277	0.855563	0.936971	0.859628	0.875901	0.860313	0.8599	0.856679	0.875775	0.936595	0.860441	0.860641	0.936958	0.875643	0.874863	0.875096	0.936951	0.858419	0.875212	0.936985	0.936962
K_oxytoca_CAV1335	0.857206	0.857011	0.856506	0.858356	0.85737	0.857099	0.856243	0.857666	0.860626	0.858422	0.860203	0.860013	0.856293	0.85592	0.926462	0.856323	0.858811	0.858445	0.858959	0.855481	0.918285	0.859089	0.862711	0.85888	0.856505	0.855101	0.856854	0.859468	0.859476	0.997025	0.861556	0.926135	0.855656	0.928024	0.927179	0.99385	0.855868	0.861697	0.926603	0.926961	0.857377	0.856219	0.855836	0.855588	0.857389	0.990335	0.855833	0.857306	0.861628
K_quasipneumoniae_subsp._similipneumoniae_G747	0.94084	0.872654	0.936665	0.991091	0.936373	0.940824	0.872185	0.940566	0.966912	0.936944	0.937108	0.999859	0.871814	0.872397	0.859971	0.992005	0.941411	0.941255	0.991787	0.872012	0.859533	0.873044	0.967036	0.937202	0.936826	0.871832	0.936643	0.991252	0.967024	0.856768	0.99205	0.862694	0.87234	0.865161	0.862959	0.85778	0.872316	0.966983	0.86117	0.861785	0.993069	0.872175	0.871468	0.871893	0.993055	0.862059	0.872028	0.993051	0.992106
K_quasipneumoniae_isolate_SGM81	0.938774	0.869961	0.93638	0.966734	0.936286	0.9387	0.870485	0.938179	0.992127	0.936109	0.936036	0.967081	0.870004	0.870021	0.860887	0.967594	0.938555	0.938749	0.9672	0.870274	0.860196	0.870082	0.991731	0.936122	0.936403	0.870047	0.936144	0.967384	0.992197	0.858673	0.966962	0.860712	0.8701	0.861171	0.860908	0.858673	0.870057	0.992009	0.860903	0.860969	0.967395	0.870306	0.870032	0.870067	0.967444	0.859107	0.869945	0.967398	0.966997
BD177	0.858685	0.858369	0.859309	0.859807	0.859598	0.858496	0.857655	0.858421	0.862238	0.8603	0.859475	0.860444	0.857372	0.857958	0.979706	0.858477	0.859461	0.858977	0.86166	0.857924	0.939799	0.857411	0.862438	0.86232	0.858804	0.857608	0.859605	0.860128	0.861383	0.92514	0.859112	0.979832	0.857958	0.978836	0.980052	0.925543	0.857991	0.862565	0.97957	0.977928	0.858898	0.857555	0.857731	0.857452	0.858979	0.925316	0.858143	0.858892	0.85916
K_oxytoca_AR380	0.857163	0.856032	0.856548	0.856796	0.856296	0.856867	0.855224	0.856485	0.860081	0.858216	0.857252	0.857882	0.856815	0.855611	0.926281	0.856394	0.857038	0.85697	0.857116	0.855402	0.917974	0.855641	0.859908	0.856466	0.856387	0.855704	0.856993	0.857641	0.858771	0.992125	0.857584	0.925993	0.855625	0.926676	0.926102	0.991708	0.855608	0.860338	0.926292	0.926226	0.857495	0.855683	0.855486	0.855423	0.85744	0.991515	0.855241	0.857481	0.857357
K_michiganensis_DSM_25444	0.859014	0.857397	0.85905	0.861331	0.860566	0.858926	0.857217	0.859057	0.862301	0.860311	0.859599	0.863411	0.856936	0.857253	0.988599	0.859451	0.860087	0.860115	0.861561	0.857011	0.940047	0.858568	0.865965	0.860923	0.859374	0.856717	0.859576	0.861108	0.861839	0.925665	0.861502	0.988155	0.857237	0.990287	0.988165	0.926369	0.857473	0.865828	0.987506	0.988119	0.85925	0.857258	0.857045	0.856772	0.859132	0.926576	0.857714	0.859239	0.861459
K_quasipneumoniae_CAV2013	0.939678	0.875303	0.936758	0.966871	0.937042	0.939596	0.87103	0.93913	0.992118	0.936341	0.937041	0.96702	0.871277	0.871588	0.863095	0.967575	0.939251	0.939714	0.966932	0.871912	0.86183	0.872532	0.999943	0.937115	0.937047	0.871752	0.936663	0.967343	0.992413	0.858749	0.967635	0.864145	0.871566	0.866691	0.864601	0.860399	0.871564	0.991711	0.864108	0.864699	0.967197	0.871692	0.870977	0.871437	0.967219	0.863678	0.871418	0.967193	0.967647
K_oxytoca_JKo3	0.859123	0.857598	0.859312	0.861585	0.860449	0.858892	0.857987	0.859977	0.862886	0.860376	0.859845	0.865095	0.857726	0.857671	0.939733	0.859984	0.86413	0.860799	0.862418	0.858194	0.994553	0.858632	0.865246	0.86161	0.858702	0.857736	0.85923	0.863433	0.862886	0.917591	0.861605	0.938961	0.857514	0.939105	0.939707	0.91813	0.857758	0.866647	0.93977	0.939738	0.859248	0.858089	0.858002	0.858027	0.859292	0.919714	0.858075	0.859414	0.861922
K_variicola_At-22	0.94722	0.87561	0.992033	0.936756	0.992234	0.947101	0.875287	0.946434	0.936337	0.991132	0.992198	0.936568	0.875015	0.875847	0.859354	0.936719	0.946993	0.947227	0.936885	0.875482	0.858483	0.87575	0.936344	0.992245	0.991543	0.875236	0.992355	0.936533	0.935938	0.855798	0.936798	0.859436	0.875611	0.859625	0.8597	0.856538	0.875913	0.936326	0.859622	0.859755	0.936997	0.875801	0.874752	0.87553	0.936913	0.856685	0.875148	0.936994	0.936777
K_quasipneumoniae_subsp._quasipneumoniae_M17277	0.939346	0.871783	0.936518	0.966919	0.936462	0.939315	0.871092	0.938742	0.990883	0.936315	0.936571	0.967477	0.870756	0.87124	0.861843	0.967386	0.938735	0.939292	0.967152	0.871095	0.860766	0.881052	0.990159	0.937368	0.936416	0.871348	0.936356	0.967528	0.990859	0.85885	0.966843	0.863203	0.871066	0.864334	0.862712	0.860127	0.871223	0.990609	0.863289	0.864321	0.967328	0.871209	0.870825	0.870825	0.967336	0.860168	0.871074	0.967352	0.966847
K_quasipneumoniae_CAV1947	0.939733	0.875445	0.936754	0.966828	0.937037	0.939598	0.871034	0.939135	0.992116	0.936356	0.936975	0.966773	0.871276	0.871586	0.863061	0.967578	0.939321	0.939608	0.966824	0.87191	0.861773	0.872559	0.999954	0.937105	0.93705	0.871754	0.936667	0.967298	0.992423	0.858637	0.967587	0.86395	0.871568	0.866563	0.864471	0.860295	0.871567	0.991655	0.864104	0.864804	0.967193	0.871695	0.870975	0.871436	0.967215	0.863469	0.871417	0.967189	0.967602
K_quasipneumoniae_SNI47	0.938978	0.875253	0.936521	0.966984	0.936439	0.938959	0.871384	0.93848	0.991383	0.936262	0.936633	0.967434	0.87071	0.871214	0.861387	0.96751	0.939864	0.939124	0.966734	0.870987	0.860983	0.872155	0.991278	0.936726	0.936278	0.870763	0.93619	0.967913	0.991789	0.857978	0.967305	0.863086	0.871096	0.865012	0.863661	0.859018	0.871045	0.990898	0.863021	0.863285	0.967375	0.871137	0.870476	0.870722	0.967368	0.862471	0.870745	0.967374	0.967264
K_variicola_15WZ-82	0.947107	0.876167	0.991241	0.936782	0.991534	0.946921	0.875525	0.947153	0.936207	0.990202	0.99223	0.93645	0.875307	0.875875	0.860201	0.936455	0.94681	0.947869	0.937007	0.875688	0.858733	0.875924	0.935855	0.9938	0.991506	0.875687	0.992534	0.937856	0.935785	0.855782	0.936449	0.859853	0.876196	0.860765	0.860365	0.856653	0.876193	0.934999	0.860459	0.860562	0.936629	0.875999	0.875375	0.875713	0.936518	0.85861	0.875765	0.936631	0.936429
K_oxytoca_CAV1099	0.857239	0.856957	0.856449	0.858223	0.857342	0.857137	0.856237	0.857567	0.860566	0.858418	0.860177	0.859425	0.856288	0.855913	0.926466	0.856294	0.858729	0.858428	0.858819	0.855488	0.918294	0.858683	0.862178	0.85868	0.856477	0.855097	0.85683	0.859403	0.859569	0.997022	0.861154	0.926231	0.855651	0.927846	0.927048	0.993874	0.855862	0.86146	0.926573	0.926812	0.857332	0.856214	0.855831	0.855583	0.857344	0.990353	0.855828	0.857261	0.861228
K_michiganensis_FDAARGOS_647	0.859586	0.85776	0.859203	0.861898	0.860325	0.859356	0.857946	0.860499	0.863033	0.8596	0.860347	0.863715	0.857719	0.857285	0.988899	0.859141	0.860098	0.861212	0.862147	0.85766	0.939492	0.859329	0.866783	0.860597	0.859116	0.857239	0.859712	0.861918	0.86291	0.926434	0.861704	0.988944	0.857255	0.994907	0.98791	0.927315	0.857263	0.864923	0.987323	0.987921	0.859623	0.857524	0.857129	0.85722	0.85979	0.92696	0.858138	0.859707	0.861774
K_variicola_GJ3	0.947787	0.876103	0.991773	0.936713	0.991027	0.947595	0.876185	0.947127	0.936513	0.990843	0.999988	0.937133	0.875647	0.875799	0.861657	0.937128	0.947349	0.94791	0.937146	0.875444	0.858908	0.87577	0.936884	0.991823	0.991764	0.875422	0.993388	0.937317	0.936364	0.856402	0.937304	0.8605	0.875616	0.862516	0.860102	0.857571	0.875617	0.93674	0.862069	0.862382	0.936899	0.876124	0.875491	0.875664	0.936746	0.858133	0.875408	0.936902	0.937294
K_oxytoca_P620	0.854079	0.8547	0.854283	0.855186	0.854688	0.853663	0.855303	0.853491	0.856904	0.855591	0.855546	0.855616	0.855217	0.854665	0.90706	0.85477	0.854193	0.853822	0.855543	0.854981	0.907138	0.855087	0.856725	0.854933	0.854363	0.855634	0.855528	0.855283	0.855643	0.901947	0.855815	0.9069	0.854618	0.90638	0.906961	0.902869	0.854815	0.856946	0.907161	0.907041	0.855301	0.855078	0.855061	0.855435	0.855311	0.902407	0.855433	0.855296	0.855633
K_variicola_LEMB11	0.947078	0.875473	0.991918	0.936932	0.992121	0.94691	0.875152	0.946478	0.936658	0.990802	0.992037	0.936822	0.875037	0.875595	0.860954	0.936938	0.946908	0.947106	0.937153	0.875111	0.858484	0.875118	0.937004	0.992106	0.991527	0.87544	0.992131	0.937094	0.936346	0.855823	0.936991	0.859698	0.875501	0.860025	0.859516	0.857013	0.875557	0.936646	0.859883	0.860178	0.937151	0.875171	0.874884	0.875408	0.937039	0.857481	0.875656	0.937151	0.936964
K_oxytoca_NCTC11355	0.85678	0.855614	0.856143	0.856563	0.856473	0.856018	0.85471	0.855969	0.860311	0.856397	0.856767	0.857448	0.855584	0.855326	0.926079	0.856142	0.856608	0.856802	0.856731	0.855112	0.917825	0.855101	0.859696	0.856866	0.856052	0.854741	0.85651	0.85674	0.858188	0.991792	0.85701	0.925724	0.85509	0.92676	0.925817	0.991655	0.855242	0.860377	0.926114	0.926101	0.856655	0.8549	0.854801	0.854988	0.856488	0.991601	0.855211	0.856618	0.856949
K_pneumoniae_ED23	0.999475	0.875679	0.947639	0.940678	0.947687	0.999284	0.87363	0.999086	0.939096	0.947265	0.947814	0.941252	0.872623	0.875976	0.861246	0.940117	0.992452	0.999722	0.941218	0.874934	0.858654	0.873754	0.939766	0.947703	0.947687	0.872945	0.947179	0.943083	0.938884	0.855795	0.940566	0.85999	0.875587	0.861435	0.860024	0.856988	0.875563	0.93905	0.859241	0.859532	0.940795	0.873193	0.872964	0.873097	0.940693	0.858529	0.875384	0.940797	0.940566
K_oxytoca_CAV1015	0.857065	0.856936	0.856492	0.858327	0.857353	0.856923	0.856226	0.85783	0.860734	0.858577	0.860161	0.859807	0.8563	0.855918	0.926471	0.856311	0.858738	0.858402	0.858812	0.85547	0.918232	0.858801	0.862205	0.858723	0.856526	0.855084	0.856909	0.859333	0.859516	0.99714	0.861305	0.926115	0.855658	0.927805	0.927094	0.993725	0.855864	0.861727	0.926621	0.926845	0.857356	0.85621	0.855839	0.855589	0.857348	0.99036	0.855828	0.857351	0.861425
K_aerogenes_NCTC9652	0.992179	0.874525	0.946812	0.940235	0.946504	0.992084	0.874048	0.991212	0.938155	0.946594	0.946742	0.940796	0.873363	0.874253	0.858846	0.939231	0.991482	0.991786	0.940029	0.87379	0.857652	0.874583	0.938563	0.947186	0.946626	0.87367	0.946316	0.939956	0.93861	0.855651	0.939665	0.861374	0.874417	0.861745	0.86199	0.856825	0.87458	0.938239	0.859063	0.859794	0.940016	0.874209	0.873831	0.874102	0.939952	0.85906	0.874142	0.940002	0.939711
K_variicola_WCHKP19	0.9474	0.875612	0.991565	0.937817	0.990262	0.947337	0.874879	0.947009	0.937271	0.990378	0.990437	0.939045	0.874336	0.875114	0.861363	0.936933	0.948158	0.947608	0.938049	0.874504	0.858977	0.875895	0.937503	0.990373	0.99168	0.874741	0.991302	0.938823	0.936785	0.855959	0.937327	0.863058	0.875157	0.8662	0.864698	0.857254	0.875097	0.938122	0.865088	0.862639	0.93704	0.875247	0.874343	0.87474	0.93689	0.860399	0.874682	0.937078	0.937266
K_oxytoca_AR_0147	0.859438	0.857997	0.859036	0.863082	0.859819	0.859321	0.857912	0.860444	0.862751	0.860205	0.860187	0.863799	0.857503	0.857136	0.98843	0.858974	0.859782	0.86095	0.861303	0.857394	0.939377	0.858114	0.867743	0.859669	0.8591	0.857116	0.859561	0.861388	0.862493	0.926284	0.862753	0.98748	0.857127	0.994156	0.987809	0.927222	0.857157	0.864252	0.988015	0.988129	0.859581	0.858077	0.857019	0.856976	0.859625	0.92721	0.858085	0.859571	0.862775
K_oxytoca_NCTC11356	0.856967	0.855966	0.856316	0.856876	0.856718	0.856321	0.855115	0.85651	0.860572	0.856701	0.856881	0.857798	0.85607	0.855812	0.926607	0.856421	0.856938	0.857249	0.857009	0.85547	0.918365	0.855491	0.860118	0.857143	0.856125	0.855038	0.856952	0.857038	0.858559	0.992376	0.857315	0.926241	0.855442	0.927229	0.926318	0.99224	0.855595	0.860638	0.926632	0.926617	0.856931	0.855099	0.85515	0.855342	0.856796	0.992182	0.855535	0.856893	0.857283
K_variicola_AJ292	0.947628	0.875552	0.99175	0.936614	0.992152	0.947427	0.875353	0.946926	0.936616	0.991009	0.992388	0.936633	0.875398	0.87603	0.860789	0.936642	0.947116	0.947581	0.936683	0.875744	0.858443	0.87551	0.936845	0.992334	0.991888	0.875298	0.992236	0.93687	0.936297	0.855935	0.936584	0.859157	0.875579	0.859593	0.859292	0.857131	0.876006	0.936605	0.859174	0.859267	0.937049	0.875367	0.875293	0.875522	0.936946	0.856994	0.875611	0.937051	0.93656
K_michiganensis_KNU07	0.859285	0.857543	0.859494	0.860991	0.859688	0.859137	0.85808	0.859824	0.862291	0.860586	0.860142	0.863758	0.85791	0.857429	0.988797	0.859742	0.860579	0.860869	0.861488	0.857584	0.939977	0.857377	0.86483	0.860694	0.859791	0.858152	0.860166	0.861741	0.862354	0.926039	0.861531	0.988257	0.85735	0.990947	0.988252	0.926654	0.857295	0.865223	0.988023	0.988219	0.859478	0.857278	0.857243	0.857405	0.859785	0.927173	0.858227	0.859464	0.861558
K_pneumoniae_KCTC_2242	0.99211	0.874791	0.947511	0.940309	0.947382	0.992006	0.874135	0.991741	0.938813	0.94726	0.947403	0.940707	0.873414	0.874744	0.859213	0.940005	0.992364	0.992481	0.940708	0.874287	0.858004	0.874461	0.938861	0.94736	0.947415	0.873674	0.947214	0.942518	0.938354	0.855769	0.939916	0.860097	0.874752	0.860634	0.860219	0.856613	0.874799	0.938699	0.858947	0.859519	0.940562	0.874553	0.87378	0.873659	0.940471	0.857896	0.874125	0.940558	0.939968
K_pneumoniae_subsp._pneumoniae_Kp13	0.992183	0.879155	0.947257	0.94053	0.947155	0.992115	0.873839	0.991311	0.939032	0.947016	0.947351	0.941445	0.873257	0.875695	0.860898	0.94055	0.992747	0.991971	0.942596	0.875211	0.858597	0.875311	0.939972	0.948712	0.947216	0.873174	0.946852	0.941351	0.938928	0.856394	0.94083	0.860355	0.875442	0.86287	0.860256	0.857486	0.875513	0.937961	0.861629	0.861448	0.940993	0.873839	0.873292	0.873619	0.940913	0.857562	0.875367	0.940973	0.940865
K_aerogenes_Y3	0.878686	0.988396	0.875461	0.872376	0.875261	0.878395	0.986582	0.873644	0.871149	0.875151	0.875534	0.872297	0.987844	0.988432	0.858066	0.870933	0.875488	0.874189	0.871785	0.988141	0.858062	0.98745	0.871506	0.876049	0.875462	0.990505	0.87551	0.872496	0.870347	0.85446	0.871961	0.857903	0.988379	0.858118	0.858135	0.855753	0.988514	0.871199	0.857851	0.857893	0.872496	0.987963	0.988119	0.987866	0.872294	0.856011	0.999974	0.872496	0.871938
K_aerogenes_FDAARGOS_641	0.873312	0.987826	0.875423	0.872141	0.875768	0.873145	0.986019	0.872947	0.871341	0.87592	0.875748	0.871987	0.987644	0.987889	0.857572	0.870888	0.873927	0.87314	0.871577	0.987476	0.858504	0.987261	0.871844	0.876151	0.875588	0.999817	0.875647	0.872041	0.870363	0.854682	0.871828	0.857301	0.987789	0.857294	0.857258	0.855753	0.987886	0.871332	0.85728	0.857236	0.872101	0.987804	0.987824	0.987607	0.87201	0.855488	0.990535	0.8721	0.871811
K_quasipneumoniae_HKUOPL4	0.940675	0.871849	0.936899	0.991156	0.937008	0.940617	0.871943	0.940186	0.967351	0.936842	0.936739	0.993106	0.87172	0.871973	0.859139	0.992505	0.940723	0.940678	0.992854	0.871622	0.858438	0.871366	0.967208	0.936781	0.937081	0.871454	0.936575	0.992717	0.967345	0.856215	0.992445	0.859061	0.871796	0.859616	0.859338	0.856593	0.871647	0.967351	0.858919	0.859055	0.999983	0.872086	0.871377	0.871717	0.999974	0.857456	0.87188	0.999972	0.992396
K_aerogenes_C9	0.874081	0.988731	0.875183	0.872482	0.875047	0.873426	0.988017	0.873543	0.871155	0.875675	0.877843	0.872851	0.988932	0.988794	0.857717	0.871128	0.874352	0.873917	0.872427	0.988882	0.858722	0.988383	0.872298	0.875766	0.875472	0.987467	0.875365	0.874145	0.87068	0.855292	0.873944	0.859397	0.988722	0.860597	0.858156	0.856588	0.988713	0.871931	0.858297	0.858686	0.87199	0.988865	0.988928	0.98849	0.871975	0.856006	0.987747	0.87209	0.873974
K_variicola_03-311-0071	0.947325	0.875189	0.991121	0.936667	0.99155	0.947152	0.875406	0.94662	0.936538	0.990946	0.991192	0.936998	0.874887	0.875138	0.85945	0.936903	0.947087	0.947328	0.937023	0.874488	0.858783	0.875135	0.936897	0.991274	0.991096	0.875472	0.991557	0.936772	0.936199	0.856232	0.936756	0.859093	0.875194	0.858809	0.859057	0.857435	0.875457	0.936527	0.859443	0.859711	0.937128	0.874801	0.874559	0.875058	0.937108	0.856653	0.874879	0.937131	0.936738
K_michiganensis_AR375	0.859413	0.858059	0.859303	0.862255	0.860084	0.859317	0.857635	0.859579	0.862258	0.86083	0.860082	0.862808	0.858156	0.857368	0.988782	0.85901	0.859503	0.860281	0.861735	0.857193	0.939749	0.859066	0.865436	0.860373	0.859474	0.857327	0.860033	0.860924	0.862466	0.92584	0.861516	0.988877	0.8573	0.991532	0.988139	0.926313	0.857533	0.86346	0.987931	0.988331	0.859986	0.857216	0.857026	0.856659	0.859841	0.927302	0.857673	0.859887	0.861529
K_variicola_X39	0.947701	0.875319	0.991887	0.936718	0.992269	0.947578	0.8748	0.947146	0.936505	0.990772	0.99187	0.937242	0.87465	0.875099	0.860755	0.936602	0.947934	0.94784	0.937437	0.874731	0.858521	0.87581	0.936659	0.991714	0.991766	0.874526	0.992068	0.938119	0.936198	0.855995	0.936671	0.861618	0.875089	0.86184	0.860711	0.85703	0.875011	0.936541	0.861279	0.862112	0.936982	0.87486	0.87445	0.874476	0.936864	0.858062	0.874313	0.936952	0.936675
K_michiganensis_HKOPL1	0.858726	0.856403	0.859011	0.858812	0.858958	0.858704	0.856705	0.858318	0.86175	0.859228	0.858945	0.859337	0.856534	0.856467	0.999386	0.859078	0.858783	0.858496	0.859189	0.856552	0.940219	0.856007	0.861861	0.859363	0.858854	0.856428	0.859156	0.858768	0.860343	0.92622	0.859239	0.994327	0.856347	0.988897	0.994517	0.926858	0.856411	0.861941	0.994238	0.994215	0.859046	0.856694	0.856284	0.855736	0.859015	0.926156	0.856847	0.859043	0.859259
K_oxytoca_KONIH4	0.859639	0.858229	0.860238	0.861636	0.860902	0.859623	0.857314	0.859874	0.862274	0.860902	0.862019	0.864351	0.857266	0.857237	0.993579	0.85971	0.861931	0.860639	0.862499	0.857358	0.939828	0.858369	0.86732	0.862599	0.859928	0.857348	0.860158	0.86348	0.862622	0.925788	0.861934	0.993524	0.857272	0.986945	0.994748	0.926099	0.857222	0.865528	0.992507	0.993526	0.859564	0.857663	0.857286	0.85679	0.859435	0.92642	0.857804	0.859776	0.86193
K_variicola_DX120E	0.947198	0.87546	0.991378	0.93664	0.991295	0.947109	0.875012	0.946417	0.936828	0.990453	0.991368	0.936806	0.874924	0.875702	0.86156	0.937076	0.947194	0.947029	0.936842	0.875069	0.859266	0.874818	0.936815	0.991917	0.991383	0.875321	0.991811	0.936863	0.936469	0.85618	0.937109	0.859819	0.875314	0.86178	0.860829	0.85707	0.875796	0.936768	0.859649	0.859827	0.937101	0.874644	0.87468	0.875326	0.937036	0.857954	0.874808	0.93709	0.937062
K_oxytoca_AR_0028	0.859053	0.857533	0.859187	0.861685	0.860645	0.858835	0.857848	0.859748	0.861878	0.860774	0.861006	0.863359	0.858187	0.857539	0.993177	0.85972	0.860538	0.860325	0.861903	0.857144	0.939608	0.858232	0.865127	0.861013	0.859637	0.857283	0.860067	0.861558	0.864112	0.926096	0.861622	0.992951	0.857539	0.987901	0.993246	0.926633	0.857534	0.864798	0.992988	0.993273	0.859642	0.857307	0.857184	0.856763	0.85944	0.92803	0.857732	0.859636	0.86163
K_michiganensis_M1	0.859919	0.857483	0.859598	0.861821	0.860858	0.859708	0.857752	0.860443	0.862592	0.859705	0.860776	0.862627	0.857505	0.857367	0.99405	0.859003	0.859426	0.86131	0.861561	0.857613	0.939858	0.858022	0.86542	0.861488	0.860169	0.857253	0.860576	0.861542	0.862631	0.925617	0.861343	0.999746	0.857524	0.987755	0.99736	0.926285	0.857728	0.864153	0.992769	0.993841	0.859353	0.857464	0.857701	0.856963	0.859552	0.926181	0.857785	0.859522	0.86135
K_aerogenes_AR_0161	0.873846	0.988796	0.875443	0.874987	0.875085	0.873564	0.987135	0.875136	0.871988	0.875738	0.875751	0.87542	0.989006	0.988929	0.857598	0.870986	0.875221	0.875453	0.874275	0.988895	0.857953	0.988567	0.874955	0.876774	0.875292	0.987623	0.875355	0.874459	0.871752	0.854422	0.874066	0.860909	0.988967	0.860183	0.860659	0.855145	0.989018	0.880393	0.859047	0.866006	0.872062	0.989254	0.989013	0.988719	0.872138	0.858061	0.987823	0.872056	0.874079
K_oxytoca_KONIH2	0.859989	0.864811	0.859223	0.862468	0.861111	0.85994	0.85808	0.860647	0.863491	0.860599	0.862123	0.867469	0.857998	0.857985	0.98883	0.860666	0.864981	0.861966	0.863406	0.85829	0.939578	0.859669	0.877015	0.862886	0.859384	0.857816	0.86015	0.864952	0.863941	0.926598	0.863496	0.987575	0.857807	0.993361	0.988047	0.92745	0.858216	0.867669	0.987813	0.988398	0.859771	0.858276	0.857379	0.858001	0.860009	0.927837	0.858623	0.859867	0.863481
K_pneumoniae_subsp._pneumoniae_MGH_78578	0.992407	0.874924	0.94733	0.940618	0.947508	0.992341	0.874338	0.991505	0.93852	0.947485	0.947615	0.941704	0.873738	0.87422	0.859541	0.940367	0.992577	0.991888	0.941019	0.87376	0.858545	0.875219	0.939463	0.947618	0.947317	0.873255	0.947218	0.940754	0.939073	0.855956	0.940456	0.861842	0.874216	0.863056	0.862225	0.85715	0.87417	0.939216	0.860559	0.861696	0.940629	0.873913	0.873133	0.873742	0.940478	0.86343	0.873795	0.940611	0.940494
K_quasipneumoniae_FDAARGOS_93	0.940498	0.872263	0.936927	0.990871	0.936754	0.940395	0.871646	0.939984	0.967473	0.936894	0.937391	0.992135	0.871777	0.871889	0.859296	0.993568	0.940163	0.940524	0.991778	0.872119	0.858815	0.872492	0.967623	0.936737	0.937029	0.871612	0.936701	0.992152	0.967722	0.856423	1	0.861682	0.871863	0.864592	0.861679	0.857439	0.871859	0.967467	0.860027	0.860209	0.992442	0.872157	0.871749	0.871973	0.992416	0.860463	0.871843	0.992431	0.999999
K_quasipneumoniae_TH114	0.940686	0.87248	0.936647	0.991325	0.936516	0.940684	0.871776	0.940217	0.96692	0.936625	0.936624	0.990597	0.871456	0.871676	0.860029	0.991089	0.94086	0.940846	0.990572	0.87193	0.858522	0.872436	0.967161	0.936521	0.936671	0.871214	0.936448	0.990781	0.967053	0.85639	0.990572	0.860613	0.87207	0.861576	0.860723	0.857127	0.872045	0.966979	0.85975	0.860263	0.990754	0.871781	0.871802	0.871631	0.990734	0.858556	0.871756	0.990743	0.990568
K_quasipneumoniae_HKUOPJ4	0.940676	0.871682	0.936879	0.991149	0.937007	0.940567	0.871771	0.940151	0.967323	0.936789	0.936739	0.99311	0.871618	0.871869	0.859138	0.992505	0.940695	0.940626	0.992854	0.871518	0.858546	0.871306	0.967195	0.936748	0.937078	0.871454	0.936544	0.99272	0.967346	0.856241	0.992447	0.859166	0.871694	0.859616	0.859282	0.856679	0.871647	0.967323	0.858919	0.858951	0.999988	0.872164	0.871275	0.871523	0.999979	0.857432	0.871779	0.999977	0.992398
K_pneumoniae_subsp._pneumoniae_ATCC_43816	0.992524	0.875808	0.947432	0.940091	0.947427	0.992398	0.874186	0.99173	0.938708	0.947416	0.947291	0.940532	0.874153	0.875965	0.859141	0.939991	0.992552	0.99231	0.940468	0.875753	0.858112	0.873941	0.938968	0.947373	0.947615	0.873612	0.947084	0.940252	0.938403	0.855978	0.940318	0.858849	0.875695	0.858865	0.858798	0.856686	0.875878	0.938684	0.858896	0.859068	0.940635	0.874084	0.873817	0.873622	0.940493	0.856701	0.875837	0.940636	0.940358
K_michiganensis_K518	0.85891	0.858038	0.860197	0.860338	0.860341	0.858722	0.857276	0.858986	0.862194	0.859978	0.861986	0.863111	0.857402	0.857311	0.994153	0.858886	0.860698	0.859304	0.859932	0.85708	0.939742	0.858038	0.864231	0.861245	0.859487	0.857172	0.85956	0.86043	0.861456	0.925953	0.860091	0.992744	0.856888	0.987503	0.993425	0.926566	0.857079	0.863356	0.99996	0.999782	0.859062	0.857314	0.857318	0.856758	0.858968	0.926146	0.857701	0.85908	0.860045
K_aerogenes_FDAARGOS_139	0.879094	0.999433	0.875778	0.872262	0.87563	0.878907	0.987077	0.874114	0.871176	0.875536	0.875227	0.872345	0.988807	0.999114	0.856931	0.870961	0.875795	0.874606	0.871672	0.989987	0.857743	0.988516	0.87176	0.876412	0.875486	0.987582	0.875475	0.872391	0.870209	0.854441	0.872194	0.857195	0.999361	0.857691	0.857612	0.855485	0.999473	0.87117	0.857139	0.857027	0.872271	0.988694	0.988956	0.989178	0.872134	0.855253	0.988525	0.872208	0.872098
[truncated: 70 more columns]
