# Supplementary material for: Comparative genomics of Klebsiella michiganensis BD177 and related members of Klebsiella sp. reveal the symbiotic relationship with Bactrocera dorsalis
Source: BMC Genet. 2020 Dec 18;21(Suppl 2):138. doi: 10.1186/s12863-020-00945-0 (PMC7747454; doi:10.1186/s12863-020-00945-0)
Supplement: Supplementary file 7 — Additional file 7 Table S5. General statistics about orthogroup sizes and the proportion of genes assigned to orthogroups by OrthoFinder. [file 12863_2020_945_MOESM7_ESM.xlsx]

## Sheet: Sheet1
Number of species	34
Number of genes	201774
Number of genes in orthogroups	198859
Number of unassigned genes	2915
Percentage of genes in orthogroups	98.6
Percentage of unassigned genes	1.4
Number of orthogroups	9643
Number of species-specific orthogroups	150
Number of genes in species-specific orthogroups	381
Percentage of genes in species-specific orthogroups	0.2
Mean orthogroup size	20.6
Median orthogroup size	23
G50 (assigned genes)	34
G50 (all genes)	34
O50 (assigned genes)	2794
O50 (all genes)	2837
Number of orthogroups with all species present	3833
Number of single-copy orthogroups	3351
