# Supplementary material for: Comparative genomics of Klebsiella michiganensis BD177 and related members of Klebsiella sp. reveal the symbiotic relationship with Bactrocera dorsalis
Source: BMC Genet. 2020 Dec 18;21(Suppl 2):138. doi: 10.1186/s12863-020-00945-0 (PMC7747454; doi:10.1186/s12863-020-00945-0)
Supplement: Supplementary file 8 — Additional file 8 Table S6. Annotate results of the unique orthogroups of BD177 from comparative genomics by eggNOGmapper. [file 12863_2020_945_MOESM8_ESM.xlsx]

## Sheet: Sheet1
Query	Seed ortholog	e-value	score	best tax lvl	Preferred_name	GO terms	EC number	KEGG KO	KEGG pathway	KEGG module	KEGG reaction	KEGG rclass	BRITE	KEGG TC	CAZy	BiGG reaction	annot lvl	matching OGs	Best OG	COG cat	description
BD177_00100	637910.ROD_29521	4.1e-94	350.9	Citrobacter	expI		2.3.1.184	ko:K13060	ko00270,ko01100,ko02024,ko02025,map00270,map01100,map02024,map02025		R08940	RC00021,RC00039	ko00000,ko00001,ko01000				Bacteria	1RAJE@1224,1S2DZ@1236,3WV7X@544,COG3916@1,COG3916@2	NA|NA|NA	H	Autoinducer synthase
BD177_00409	1286632.P278_15130	1.3e-50	207.2	Flavobacteriia													Bacteria	1HX3M@117743,4NFD3@976,COG0438@1,COG0438@2	NA|NA|NA	M	glycosyltransferase
BD177_00531	590409.Dd586_2905	1.2e-152	545.8	Gammaproteobacteria													Bacteria	1MZT5@1224,1RZIN@1236,COG0346@1,COG0346@2	NA|NA|NA	E	Glyoxalase-like domain
BD177_00627	1219065.VPR01S_08_00020	2.6e-23	115.9	Gammaproteobacteria													Bacteria	1P52P@1224,1SUQY@1236,28UXZ@1,2ZH1S@2	NA|NA|NA
BD177_00961	571.MC52_24810	8e-38	162.5	Gammaproteobacteria	ssuD_2		1.14.14.5	ko:K04091	ko00920,map00920		R07210,R10206	RC01779,RC02556	ko00000,ko00001,ko01000				Bacteria	1MX4E@1224,1RTKR@1236,COG2141@1,COG2141@2	NA|NA|NA	C	Alkanesulfonate monooxygenase
BD177_01229	571.MC52_23225	3.1e-10	69.7	Gammaproteobacteria	ttr												Bacteria	1RBE6@1224,1S916@1236,COG0454@1,COG0456@2	NA|NA|NA	K	histone acetyltransferase HPA2 and related acetyltransferases
BD177_01362	349521.HCH_07037	2.1e-210	738.4	Gammaproteobacteria													Bacteria	1PNBC@1224,1S5GF@1236,28IFE@1,2Z8H5@2	NA|NA|NA
BD177_01379	1045856.EcWSU1_02206	7.2e-27	125.9	Enterobacter	kefF			ko:K03923,ko:K11746,ko:K11748					ko00000,ko02000	2.A.37.1.1,2.A.37.1.2			Bacteria	1NN4C@1224,1RY3B@1236,3X2AM@547,COG2249@1,COG2249@2	NA|NA|NA	S	Flavodoxin-like fold
BD177_01606	4787.PITG_06199T0	1.4e-09	70.1	Peronosporales		GO:0000151,GO:0003674,GO:0005488,GO:0005515,GO:0005575,GO:0005622,GO:0005623,GO:0005634,GO:0006950,GO:0006974,GO:0008150,GO:0009987,GO:0019899,GO:0031461,GO:0031625,GO:0032991,GO:0033554,GO:0043226,GO:0043227,GO:0043229,GO:0043231,GO:0044389,GO:0044424,GO:0044464,GO:0050896,GO:0051716,GO:0080008,GO:1902494,GO:1990234		ko:K10609	ko03420,ko04120,map03420,map04120	M00385,M00386			ko00000,ko00001,ko00002,ko03400,ko04121,ko04147				Eukaryota	3Q7R8@4776,COG5647@1,KOG2167@2759	NA|NA|NA	D	Cullin
BD177_01609	399742.Ent638_0386	2.4e-91	342.0	Enterobacter			3.1.1.45	ko:K01061	ko00361,ko00364,ko00623,ko01100,ko01110,ko01120,ko01130,map00361,map00364,map00623,map01100,map01110,map01120,map01130		R03893,R05510,R05511,R06835,R06838,R08120,R08121,R09136,R09220,R09222	RC01018,RC01906,RC01907,RC02441,RC02467,RC02468,RC02674,RC02675,RC02686	ko00000,ko00001,ko01000				Bacteria	1QU6X@1224,1RY3V@1236,3X48F@547,COG0412@1,COG0412@2	NA|NA|NA	Q	Alpha/beta hydrolase family
BD177_01718	571.MC52_20895	8.7e-35	152.5	Gammaproteobacteria	aroQ	GO:0003674,GO:0003824,GO:0004106,GO:0005488,GO:0005515,GO:0005575,GO:0005576,GO:0005623,GO:0006082,GO:0006520,GO:0006558,GO:0006725,GO:0006807,GO:0008150,GO:0008152,GO:0008652,GO:0009058,GO:0009072,GO:0009073,GO:0009094,GO:0009095,GO:0009987,GO:0016053,GO:0016853,GO:0016866,GO:0017144,GO:0019438,GO:0019752,GO:0042597,GO:0042802,GO:0042803,GO:0043436,GO:0043648,GO:0044237,GO:0044238,GO:0044249,GO:…	4.2.1.51,5.4.99.5	ko:K04093,ko:K04518	ko00400,ko01100,ko01110,ko01130,ko01230,map00400,map01100,map01110,map01130,map01230	M00024,M00025	R00691,R01373,R01715	RC00360,RC03116	ko00000,ko00001,ko00002,ko01000				Bacteria	1RJRF@1224,1S7DR@1236,COG1605@1,COG1605@2	NA|NA|NA	M	Catalyzes the Claisen rearrangement of chorismate to prephenate
BD177_01744	1399774.JDWH01000007_gene1680	9.3e-77	293.1	Gammaproteobacteria													Bacteria	1N1PD@1224,1SNRY@1236,2DASU@1,32TW3@2	NA|NA|NA
BD177_01749	1416752.AYME01000016_gene1878	1.7e-52	213.8	Bacteria													Bacteria	COG4724@1,COG4724@2	NA|NA|NA	G	mannosyl-glycoprotein endo-beta-N-acetylglucosaminidase activity
BD177_01782	1193128.A200_07674	4e-11	75.1	Bifidobacteriales													Bacteria	2CAAZ@1,2H0F1@201174,2ZTXQ@2,4D2PD@85004	NA|NA|NA
BD177_01785	335283.Neut_2535	4e-42	178.7	Betaproteobacteria													Bacteria	1RJD1@1224,2AX7M@1,2VYKF@28216,31P6D@2	NA|NA|NA
BD177_01801	10710.VXIS_LAMBD	1.2e-16	92.0	Siphoviridae		GO:0003674,GO:0005488,GO:0005515,GO:0042802											Viruses	4QGZS@10239,4QMAT@10699,4QPBM@28883,4QZ4C@35237	NA|NA|NA	L	Excisionase-like protein
BD177_02161	1114922.CIFAM_23_00440	9.9e-25	119.0	Citrobacter	MA20_35800												Bacteria	1MUPF@1224,1RPYA@1236,3WYVQ@544,COG0179@1,COG0179@2	NA|NA|NA	Q	Fumarylacetoacetate (FAA) hydrolase family
BD177_02182	549.BW31_03719	4.9e-45	188.0	Pantoea	clpP		3.4.21.92	ko:K01358	ko04112,ko04212,map04112,map04212				ko00000,ko00001,ko01000,ko01002				Bacteria	1MZMH@1224,1SAN5@1236,3W2EH@53335,COG0740@1,COG0740@2	NA|NA|NA	OU	Clp protease
BD177_02370	529507.PMIP28A	1.2e-12	78.2	Proteus													Bacteria	1PA38@1224,1SW39@1236,2DFE1@1,2ZRI9@2,3Z3JD@583	NA|NA|NA	S	Hok/gef family
BD177_02385	243265.plu2885	1.5e-07	62.4	Bacteria													Bacteria	COG4877@1,COG4877@2	NA|NA|NA
BD177_02392	243265.plu4195	1.1e-34	152.5	Gammaproteobacteria													Bacteria	1NMBF@1224,1SIWP@1236,COG5606@1,COG5606@2	NA|NA|NA	S	Helix-turn-helix domain
BD177_02393	243265.plu4196	8e-46	189.9	Gammaproteobacteria													Bacteria	1ND7Y@1224,1SIYS@1236,COG4679@1,COG4679@2	NA|NA|NA	S	Phage derived protein Gp49-like (DUF891)
BD177_02396	637730.C8XUB7_9CAUD	5.2e-16	90.9	Myoviridae													Viruses	4QEKB@10239,4QKDD@10662,4QQVT@28883,4QZSS@35237	NA|NA|NA
BD177_02405	1197719.A464_971	2.3e-101	375.6	Gammaproteobacteria													Bacteria	1RCZ9@1224,1S4HJ@1236,2A4M6@1,30T7Z@2	NA|NA|NA
BD177_02844	104623.Ser39006_01104	2.7e-126	458.4	Proteobacteria													Bacteria	1R3HU@1224,2E9DD@1,31DFX@2	NA|NA|NA
BD177_02845	104623.Ser39006_01103	2.4e-98	365.9	Proteobacteria													Bacteria	1QW2B@1224,COG2211@1,COG2211@2	NA|NA|NA	G	Transmembrane secretion effector
BD177_02846	1120925.F941_00730	1e-22	113.6	Moraxellaceae	pltP												Bacteria	1MZN5@1224,1S8FT@1236,3NTHM@468,COG1280@1,COG1280@2	NA|NA|NA	E	LysE type translocator
BD177_02847	630626.EBL_c17050	1.3e-23	115.2	Gammaproteobacteria													Bacteria	1NKRA@1224,1SIBC@1236,2CJS7@1,33N0Z@2	NA|NA|NA
BD177_03104	1231185.BAMP01000006_gene4041	9.3e-17	95.1	Alphaproteobacteria	hlyC			ko:K07389	ko05133,map05133	M00575			ko00000,ko00001,ko00002,ko01000				Bacteria	1RA26@1224,2UI28@28211,COG2994@1,COG2994@2	NA|NA|NA	O	RTX toxin acyltransferase family
BD177_03106	84531.JMTZ01000009_gene3253	7.2e-49	201.4	Xanthomonadales	ica2			ko:K11936	ko02026,map02026				ko00000,ko00001,ko01000,ko01003,ko02000	4.D.1.1.2,4.D.1.1.3	GT2		Bacteria	1NSVC@1224,1SIXP@1236,1XCA7@135614,COG1215@1,COG1215@2	NA|NA|NA	M	Glycosyl transferase family group 2
BD177_03597	391612.CY0110_27565	1.1e-64	253.1	Cyanothece													Bacteria	1GF83@1117,2E6D1@1,3310P@2,3KJP5@43988	NA|NA|NA
BD177_03776	266265.Bxe_A1802	2.3e-81	310.1	Burkholderiaceae													Bacteria	1KEB0@119060,1P4MS@1224,2E9WA@1,2W7CC@28216,30X0U@2	NA|NA|NA
BD177_03782	1006000.GKAS_00493	4.1e-16	90.9	Gammaproteobacteria													Bacteria	1P4JP@1224,1SV14@1236,2F1QS@1,2ZKNF@2	NA|NA|NA
BD177_03795	1265505.ATUG01000001_gene4755	1.3e-18	100.5	Desulfobacterales			2.7.7.80	ko:K21029	ko04122,map04122		R07459	RC00043	ko00000,ko00001,ko01000				Bacteria	1R6JZ@1224,2MJ5D@213118,2WKIN@28221,42NDP@68525,COG0476@1,COG0476@2	NA|NA|NA	H	Involved in molybdopterin and thiamine biosynthesis, family 2
BD177_03796	1454004.AW11_01195	4e-44	185.3	Betaproteobacteria													Bacteria	1RDI3@1224,2VQAU@28216,COG0500@1,COG2226@2	NA|NA|NA	H	ubiE/COQ5 methyltransferase family
BD177_03797	1479237.JMLY01000001_gene2555	9.1e-103	380.9	Alteromonadaceae			1.17.99.1	ko:K05797	ko00623,ko01100,ko01120,map00623,map01100,map01120		R02675,R11194	RC00769	ko00000,ko00001,ko01000				Bacteria	1MY08@1224,1RNNT@1236,464PZ@72275,COG0277@1,COG0277@2	NA|NA|NA	C	FAD binding domain
BD177_03799	1196095.GAPWK_0065	6.7e-52	210.7	Gammaproteobacteria													Bacteria	1MWFZ@1224,1RZ28@1236,COG1225@1,COG1225@2	NA|NA|NA	O	COG1225 Peroxiredoxin
BD177_03800	391625.PPSIR1_31188	8.9e-67	261.5	Proteobacteria													Bacteria	1MZ3Z@1224,COG0644@1,COG0644@2	NA|NA|NA	C	Halogenase
BD177_03802	1214065.BAGV01000091_gene362	9.7e-114	417.2	Gammaproteobacteria													Bacteria	1MVGV@1224,1S1ET@1236,COG0475@1,COG0475@2	NA|NA|NA	P	PFAM sodium hydrogen exchanger
BD177_03903	857087.Metme_4482	9.8e-83	313.5	Gammaproteobacteria	ogg		4.2.99.18	ko:K03653					ko00000,ko01000				Bacteria	1RITA@1224,1SJ2Q@1236,COG1059@1,COG1059@2	NA|NA|NA	L	Responsible for removing an oxidatively damaged form of guanine (7,8-dihydro-8-oxoguanine 7-oxoG) from DNA. Also nicks DNA at apurinic apyrimidinic sites (AP sites)
BD177_03904	575589.HMPREF0018_00661	1.6e-38	166.4	Moraxellaceae	noxC	GO:0005575,GO:0005622,GO:0005623,GO:0005737,GO:0005829,GO:0005886,GO:0008150,GO:0016020,GO:0040007,GO:0044424,GO:0044444,GO:0044464,GO:0071944	1.5.1.39	ko:K19286	ko00740,ko01100,map00740,map01100		R05705,R05706	RC00126	ko00000,ko00001,ko01000				Bacteria	1NF2I@1224,1TNHI@1236,3NQJM@468,COG0778@1,COG0778@2	NA|NA|NA	C	Nitroreductase family
BD177_03905	857087.Metme_4484	1.1e-72	279.6	Gammaproteobacteria	queC		6.3.4.20	ko:K06920	ko00790,ko01100,map00790,map01100		R09978	RC00959	ko00000,ko00001,ko01000,ko03016				Bacteria	1RG3H@1224,1SKP5@1236,COG0603@1,COG0603@2	NA|NA|NA	F	Catalyzes the ATP-dependent conversion of 7-carboxy-7- deazaguanine (CDG) to 7-cyano-7-deazaguanine (preQ(0))
BD177_03907	857087.Metme_4486	6.9e-16	90.1	Gammaproteobacteria													Bacteria	1QTG7@1224,1SVVA@1236,2DTYK@1,33N8M@2	NA|NA|NA
BD177_03908	911008.GLAD_03738	5.2e-135	487.6	Gammaproteobacteria													Bacteria	1RKDQ@1224,1SEEC@1236,COG2267@1,COG2267@2	NA|NA|NA	I	carboxylic ester hydrolase activity
BD177_03909	911008.GLAD_03737	4.7e-55	220.7	Gammaproteobacteria													Bacteria	1NAX1@1224,1SHUJ@1236,COG0745@1,COG0745@2	NA|NA|NA	KT	Response regulator receiver domain
BD177_03910	911008.GLAD_03736	1.4e-305	1055.8	Proteobacteria													Bacteria	1NNCD@1224,29ZXZ@1,30MZI@2	NA|NA|NA
BD177_04064	218493.SBG_0032	7e-74	285.0	Salmonella			2.8.2.22	ko:K01023					ko00000,ko01000				Bacteria	1R5CV@1224,1RQPD@1236,28MBK@1,2ZAQ1@2,3ZJ76@590	NA|NA|NA	M	Arylsulfotransferase Ig-like domain
BD177_04358	571.MC52_07795	4e-37	160.2	Gammaproteobacteria	phnS			ko:K11081,ko:K11083	ko02010,map02010	M00302			ko00000,ko00001,ko00002,ko02000	3.A.1.11.5			Bacteria	1QDP7@1224,1RY5T@1236,COG1840@1,COG1840@2	NA|NA|NA	P	2-aminoethylphosphonate ABC transporter
BD177_04981	997829.HMPREF1121_01398	3.4e-24	118.2	Bacteria													Bacteria	2E0TH@1,32WB5@2	NA|NA|NA
BD177_05105	399741.Spro_4104	5.7e-33	146.4	Serratia													Bacteria	1PVUB@1224,1TKAQ@1236,2AP8C@1,31EA8@2,4058F@613	NA|NA|NA	S	Domain of unknown function (DUF4160)
BD177_05260	1051646.VITU9109_08459	1.3e-49	203.4	Gammaproteobacteria													Bacteria	1RKXC@1224,1S773@1236,2B22W@1,31UJV@2	NA|NA|NA
BD177_05641	571.MC52_01730	8.8e-11	72.8	Gammaproteobacteria													Bacteria	1RG9I@1224,1S56E@1236,2E09M@1,30BZG@2	NA|NA|NA
BD177_05645	1045856.EcWSU1_03445	8.4e-56	222.6	Enterobacter													Bacteria	1NZ6F@1224,1SQ7V@1236,2FAW0@1,34334@2,3X42E@547	NA|NA|NA
BD177_05852	536227.CcarbDRAFT_3605	3.8e-16	91.3	Clostridia													Bacteria	1UUAE@1239,2565C@186801,2BEMP@1,328D5@2	NA|NA|NA
BD177_05859	642227.HA49_04450	3.1e-168	597.8	Gammaproteobacteria				ko:K06987					ko00000				Bacteria	1MUAA@1224,1RNQQ@1236,COG3608@1,COG3608@2	NA|NA|NA	S	succinylglutamate desuccinylase aspartoacylase
BD177_05904	1333507.AUTQ01000275_gene2013	2.6e-11	75.5	Pseudoalteromonadaceae				ko:K20971	ko02025,map02025				ko00000,ko00001,ko01001,ko02022				Bacteria	1MX83@1224,1RMRP@1236,2Q1DM@267888,COG2199@1,COG3706@2	NA|NA|NA	T	Cache domain
BD177_05906	1336249.JADW01000054_gene1281	1.8e-48	198.4	Rhizobiaceae													Bacteria	1PUSR@1224,2UTQA@28211,4BGNA@82115,COG0346@1,COG0346@2	NA|NA|NA	E	lactoylglutathione lyase activity
BD177_05908	500637.PROVRUST_06365	5.1e-36	157.9	Gammaproteobacteria													Bacteria	1NKIQ@1224,1SIDG@1236,2ET19@1,33KJH@2	NA|NA|NA
BD177_05911	399741.Spro_4063	1.1e-78	299.7	Serratia													Bacteria	1NINQ@1224,1SJ1G@1236,2EGVB@1,33AMI@2,4057T@613	NA|NA|NA
BD177_06086	1141662.OOA_05376	5.5e-55	220.7	Gammaproteobacteria													Bacteria	1NW7F@1224,1SPCM@1236,2C9M0@1,33YEG@2	NA|NA|NA
BD177_06108	932213.SPM24T3_23622	1.5e-11	75.5	Gammaproteobacteria													Bacteria	1NMD8@1224,1SI2U@1236,2ERFX@1,33J1G@2	NA|NA|NA
BD177_06125	932213.SPM24T3_23137	3e-10	70.9	Serratia													Bacteria	1PB9Q@1224,1STD7@1236,2DDFM@1,2ZHVF@2,405DB@613	NA|NA|NA
BD177_06129	1121946.AUAX01000025_gene6417	3.3e-38	165.6	Micromonosporales													Bacteria	2IQT3@201174,4DH0D@85008,COG0451@1,COG0451@2	NA|NA|NA	GM	NmrA-like family
BD177_06131	935837.JAEK01000017_gene1384	3.5e-66	259.2	Bacilli			1.4.1.24,4.1.99.20	ko:K11646,ko:K17835	ko00400,ko01110,ko01130,map00400,map01110,map01130		R08569	RC02302	ko00000,ko00001,ko01000				Bacteria	1UYNN@1239,4IRMZ@91061,COG1465@1,COG1465@2	NA|NA|NA	E	3-dehydroquinate synthase (EC 4.6.1.3)
BD177_06159	1267600.JFGT01000005_gene2641	1e-68	266.2	Pantoea													Bacteria	1QU9D@1224,1SE3Q@1236,3W190@53335,COG0454@1,COG0456@2	NA|NA|NA	K	to Labrenzia alexandrii DFL-11, acetyltransferase, GNAT family (NCBI ZP_05113985.1)
BD177_06161	1524467.IV04_09300	3.5e-89	334.3	Serratia													Bacteria	1N0M0@1224,1T8F8@1236,40562@613,COG0406@1,COG0406@2	NA|NA|NA	G	phosphoglycerate mutase
BD177_06175	1005999.GLGR_0446	3.7e-29	133.7	Gammaproteobacteria	mvpT			ko:K18829					ko00000,ko02048				Bacteria	1N7E4@1224,1SC95@1236,COG4456@1,COG4456@2	NA|NA|NA	S	Virulence-associated protein
BD177_06206	529507.PMI2972	2.5e-36	159.1	Proteus													Bacteria	1QCM6@1224,1T8CH@1236,2ACXY@1,312JJ@2,3Z2MS@583	NA|NA|NA
BD177_06241	590409.Dd586_2879	3.4e-78	298.1	Dickeya													Bacteria	1R7U8@1224,1RR9U@1236,28PW7@1,2JDQV@204037,2ZCGM@2	NA|NA|NA	M	Protein of unknown function (DUF3313)
BD177_06264	66269.NL54_12895	1.4e-209	735.3	Gammaproteobacteria													Bacteria	1NDGD@1224,1SH76@1236,COG2850@1,COG2850@2	NA|NA|NA	S	peptidyl-arginine hydroxylation
BD177_06265	66269.NL54_12890	6.5e-160	570.1	Bacteria													Bacteria	COG2850@1,COG2850@2	NA|NA|NA	P	peptidyl-arginine hydroxylation
BD177_06266	66269.NL54_12885	3.1e-159	567.8	Pantoea													Bacteria	1QUA0@1224,1SM7W@1236,2F0JE@1,33TN4@2,3VZ7W@53335	NA|NA|NA
BD177_06267	66269.NL54_12880	4.7e-219	766.9	Gammaproteobacteria													Bacteria	1NR6D@1224,1SK7A@1236,2EW84@1,33PM0@2	NA|NA|NA
BD177_06281	1005995.GTPT_2450	7.8e-78	297.4	Gammaproteobacteria													Bacteria	1N239@1224,1SBNG@1236,COG0697@1,COG0697@2	NA|NA|NA	EG	COG0697 Permeases of the drug metabolite transporter (DMT) superfamily
BD177_06299	1344012.ATMI01000041_gene493	2e-152	545.4	Tatumella	pelB		4.2.2.10,4.2.2.2	ko:K01728,ko:K01732	ko00040,ko02024,map00040,map02024		R02361,R06240	RC00049,RC00705	ko00000,ko00001,ko01000				Bacteria	1QJFP@1224,1THF3@1236,4BVNZ@82986,COG3866@1,COG3866@2	NA|NA|NA	G	Pectate lyase
BD177_06302	932677.PAJ_2520	2.7e-39	169.5	Gammaproteobacteria				ko:K22463					ko00000				Bacteria	1N47U@1224,1SE8A@1236,2DFYK@1,2ZTRV@2	NA|NA|NA	S	A-factor biosynthesis hotdog domain
BD177_06303	106370.Francci3_2094	4.9e-19	101.7	Actinobacteria													Bacteria	2IC8Q@201174,COG0560@1,COG0560@2	NA|NA|NA	E	haloacid dehalogenase-like hydrolase
BD177_06311	243265.plu4785	7.4e-35	152.9	Bacteria				ko:K19092					ko00000,ko02048				Bacteria	COG3668@1,COG3668@2	NA|NA|NA	D	Plasmid stabilization system
BD177_06331	1041138.KB890253_gene4083	2.1e-48	199.5	Rhizobiaceae													Bacteria	1RB4S@1224,2U6B9@28211,4BJ1C@82115,COG0457@1,COG0457@2	NA|NA|NA	S	Domain of unknown function (DUF4037)
BD177_06351	1332071.L581_0816	1.1e-125	456.1	Gammaproteobacteria	tia			ko:K11934,ko:K16078					ko00000,ko02000	1.B.6.2.1,1.B.6.2.2			Bacteria	1NC4E@1224,1S9VJ@1236,COG3637@1,COG3637@2	NA|NA|NA	M	Opacity family porin protein
BD177_06358	1036674.A28LD_1327	1.1e-18	100.1	Idiomarinaceae				ko:K07482					ko00000				Bacteria	1PQZS@1224,1TABM@1236,2QGPF@267893,COG2826@1,COG2826@2	NA|NA|NA	L	Integrase core domain
BD177_06371	104623.Ser39006_00211	1.8e-12	78.2	Proteobacteria													Bacteria	1NAJA@1224,2E3YH@1,32YVH@2	NA|NA|NA	S	Bacterial inner membrane protein
BD177_06372	1076550.LH22_05040	2.5e-82	312.0	Pantoea													Bacteria	1N5UK@1224,1S54B@1236,3W276@53335,COG0561@1,COG0561@2	NA|NA|NA	S	haloacid dehalogenase-like hydrolase
BD177_06373	56107.Cylst_5768	1.7e-07	63.2	Nostocales	bioI			ko:K15468					ko00000,ko01008				Bacteria	1G57F@1117,1HJU8@1161,COG2124@1,COG2124@2	NA|NA|NA	Q	PFAM cytochrome P450
BD177_06385	1267600.JFGT01000005_gene2642	1.9e-63	248.4	Pantoea													Bacteria	1N1T7@1224,1S5JP@1236,3W0N5@53335,COG0346@1,COG0346@2	NA|NA|NA	E	Glyoxalase/Bleomycin resistance protein/Dioxygenase superfamily
BD177_06427	667121.ET1_11_00830	8.6e-32	143.3	Gammaproteobacteria													Bacteria	1NAKT@1224,1SF1M@1236,2CADQ@1,337GZ@2	NA|NA|NA	S	Entry exclusion protein 2
BD177_06428	1218084.BBJK01000122_gene6922	9.3e-130	470.3	Burkholderiaceae													Bacteria	1KDEE@119060,1RCT8@1224,2W6ZZ@28216,COG3979@1,COG3979@2	NA|NA|NA	S	Peptidase M60-like family
BD177_06438	932213.SPM24T3_23607	3.7e-12	77.0	Bacteria				ko:K07483,ko:K07497					ko00000				Bacteria	COG2963@1,COG2963@2	NA|NA|NA	L	transposase activity
BD177_06481	1114922.CIFAM_22_00360	4e-82	310.8	Gammaproteobacteria													Bacteria	1NWZS@1224,1SP9A@1236,2F345@1,33VZ1@2	NA|NA|NA
BD177_06490	999541.bgla_2g28500	4e-41	174.5	Burkholderiaceae													Bacteria	1K7UQ@119060,1RDG8@1224,2VS66@28216,COG5485@1,COG5485@2	NA|NA|NA	S	SnoaL-like polyketide cyclase
